# Supplementary material for: Impact of Immediacy of Feedback on Continuous Intentions to Use Online Learning From the Student Perspective
Source: Front Psychol. 2022 Jun 30;13:865680. doi: 10.3389/fpsyg.2022.865680 (PMC9280469; doi:10.3389/fpsyg.2022.865680)
Supplement: Supplementary file 1 [file Table_1.XLSX]

## Sheet: Form Responses 1
Gender	I like Problem Solving Questions in Exam	Online learning system is easy to use	It is easy to do my education activities with online learning system	I have completed understand of online learning system	Overall online learning system is easy to use.	Using the e-learning system improves my performance in studies.	Using the e-learning system improves performance in learning	Using the e-learning system improves productivity in education	Overall, using the online learning system is usefulness in my studies	Online Learning a complete Learning Environment	Online Learning can be replaced with physically education system	Overall I am satisfied with the Online learning Environment	I like online learning	Online learning is fun to use	Online learning is attractive learning environment		Online Learning would replace traditional education system in future	Online learning full fill al the requirements of Learning	I intend to use the online learning in future	In future I prefer to use online learning rather than traditional mode of learning	If have choice I will go online for all my courses
Male	Yes	3	3	3	3	4	4	4	4	4	4	4	3	4	3	4	4	4	3	3	3
Male	Yes	5	5	5	5	5	5	5	5	5	5	5	5	5	5	5	5	5	5	5	5
Male	Yes	5	5	5	5	5	5	5	5	5	5	5	5	5	5	5	5	5	5	5	5
Femal	Yes	5	5	5	5	5	5	4	5	3	1	1	1	1	3	3	1	2	1	1	1
Male	Yes	2	3	3	2	3	4	4	5	4	5	5	5	4	3	4	3	5	5	5	4
Male	Yes	2	2	3	2	2	3	2	2	2	4	2	1	4	3	2	3	3	2	2	2
Male	Yes	5	5	5	5	5	5	5	5	5	5	5	5	5	5	5	5	5	5	5	5
Male	Yes	3	3	5	5	3	3	3	3	3	3	3	5	5	4	5	5	5	3	3	3
Femal	No	1	1	1	1	2	3	2	3	3	4	2	1	3	3	3	5	3	1	1	1
Male	No	5	5	5	5	5	5	5	5	4	5	5	4	3	5	4	5	3	4	4	4
Femal	No	1	3	1	2	2	2	1	1	1	3	2	1	3	1	2	4	3	1	3	3
Male	Yes	5	5	5	5	4	5	4	5	3	3	5	5	5	3	5	4	5	4	4	5
Male	Yes	4	4	3	4	4	4	4	4	4	2	4	4	4	4	4	4	4	4	4	4
Male	Yes	5	5	5	5	5	5	5	5	3	5	5	5	5	4	5	5	5	4	5	5
Male	Yes	4	5	4	5	5	5	5	5	4	4	4	4	2	4	5	5	4	4	3	3
Male	Yes	3	5	3	3	3	3	3	3	3	1	2	3	5	2	5	1	1	2	1	1
Femal	Yes	3	4	4	4	3	4	4	4	4	3	3	4	4	4	4	4	4	4	4	3
Male	Yes	5	5	4	3	5	5	5	5	5	5	5	5	5	5	5	5	5	5	5	5
Male	Yes	5	5	5	5	5	5	5	5	5	5	5	5	5	5	5	5	5	5	5	5
Male	Yes	5	5	4	4	5	4	5	4	5	4	5	5	5	5	5	4	5	5	4	5
Male	Yes	4	4	5	4	5	4	4	4	5	5	4	5	5	5	5	5	5	5	5	5
Male	Yes	5	5	5	5	5	5	5	5	5	5	5	5	5	5	5	5	5	5	5	5
Male	Yes	5	5	5	5	5	5	5	5	5	5	5	5	5	5	5	5	5	5	5	5
Male	Yes	5	5	5	5	4	4	4	4	5	3	3	4	5	5	3	5	5	4	4	4
Male	Yes	5	5	5	5	5	5	5	5	5	5	5	5	5	5	5	5	5	5	5	5
Male	Yes	5	5	5	5	5	5	5	5	4	5	4	3	3	5	5	5	5	4	4	4
Male	Yes	5	4	4	5	5	5	5	4	3	5	4	3	5	5	5	5	5	5	5	5
Male	Yes	4	5	5	4	5	5	5	5	5	4	5	5	4	4	5	4	5	5	4	5
Male	Yes	5	5	5	5	5	5	5	5	5	5	5	5	5	5	5	5	5	5	5	5
Male	Yes	5	5	5	5	4	4	5	5	5	5	5	5	4	5	4	5	5	4	5	5
Male	Yes	5	4	5	4	4	4	5	5	5	3	4	5	5	5	5	4	5	5	4	3
Male	Yes	5	5	5	5	5	5	5	5	5	5	5	5	5	5	5	5	5	5	5	5
Femal	Yes	4	3	3	3	4	4	4	4	3	3	3	3	2	2	3	3	3	3	4	3
Male	Yes	5	5	5	5	5	5	5	5	5	5	5	5	5	5	5	5	5	5	5	5
Male	Yes	5	5	5	5	5	5	5	5	5	5	5	5	5	5	5	5	5	5	5	5
Femal	Yes	2	4	3	5	3	3	3	2	3	5	4	2	2	2	2	3	3	3	3	3
Femal	Yes	4	3	4	5	5	4	5	4	4	4	4	4	4	4	5	4	5	4	4	4
Male	Yes	5	5	5	5	5	5	5	5	5	5	5	5	5	5	5	5	5	5	5	5
Male	Yes	5	5	5	5	5	5	5	5	5	5	5	5	5	5	5	5	5	5	5	5
Male	Yes	5	5	5	5	5	5	5	5	5	5	5	5	5	5	5	5	5	5	5	5
Male	Yes	4	5	4	5	4	4	4	4	4	2	4	5	3	5	5	5	5	4	4	4
Male	Yes	4	4	4	4	5	5	4	4	5	5	4	4	3	5	5	4	5	5	5	5
Male	Yes	5	5	4	5	4	4	5	5	5	5	4	5	5	4	5	3	5	5	4	5
Male	Yes	5	5	5	5	5	5	5	5	4	4	5	5	3	5	5	4	5	5	4	5
Male	Yes	5	4	5	5	5	5	5	4	5	5	5	5	5	5	5	4	4	5	3	5
Male	Yes	5	5	5	5	5	5	5	5	5	5	5	5	5	5	4	4	4	5	5	5
Male	Yes	5	5	5	5	4	5	4	5	5	5	5	4	4	3	5	4	5	5	5	4
Male	Yes	3	3	3	3	3	3	3	3	2	3	2	3	2	2	2	3	3	2	3	2
Male	Yes	3	2	2	2	2	2	2	2	3	3	3	2	2	2	3	3	3	2	2	2
Male	Yes	2	2	2	2	3	3	3	3	2	3	4	2	3	2	2	3	2	2	3	2
Male	Yes	2	3	2	3	2	3	2	3	2	3	2	2	3	2	2	3	2	2	3	2
Male	Yes	2	3	2	3	2	3	2	3	3	2	3	2	3	2	2	3	2	2	3	2
Male	Yes	2	3	2	3	2	3	2	3	2	3	2	2	3	3	3	3	3	3	3	3
Male	Yes	3	2	3	3	2	2	2	2	3	3	3	2	2	2	3	3	3	2	2	2
Male	Yes	2	2	2	2	3	3	3	3	2	2	2	3	3	3	2	2	2	3	3	3
Male	Yes	2	2	2	2	3	3	3	3	3	3	3	2	2	2	4	4	4	4	4	4
Male	Yes	4	4	4	4	3	3	3	3	4	4	4	3	3	3	3	3	3	4	4	4
Male	Yes	4	4	4	4	3	3	3	3	4	4	4	3	3	3	4	4	4	3	3	3
Male	Yes	4	4	4	4	3	3	3	3	4	4	4	3	3	3	4	4	4	3	3	3
Male	Yes	4	4	4	4	3	3	3	3	5	5	5	4	4	4	5	5	5	4	4	4
Male	Yes	5	5	4	5	4	5	3	5	5	4	5	4	5	5	3	5	4	5	4	5
Male	Yes	5	5	5	5	4	3	4	3	5	4	5	5	5	5	4	4	4	5	4	4
Male	Yes	5	5	5	5	4	4	4	4	5	3	5	5	4	5	4	4	4	5	5	4
Male	Yes	4	5	5	4	4	4	4	4	4	4	4	5	5	5	4	4	4	5	5	4
Male	Yes	5	5	5	5	4	4	4	4	5	5	5	4	4	4	5	5	5	4	4	4
Male	Yes	4	4	4	4	5	5	5	5	4	4	4	5	5	5	5	5	5	4	4	4
Male	Yes	5	5	5	5	4	4	4	4	3	3	3	3	4	4	4	3	3	4	5	4
Male	Yes	5	5	5	5	4	4	4	4	3	3	3	3	4	4	4	4	4	5	5	4
Male	Yes	5	5	5	5	4	4	4	4	5	5	4	3	4	4	5	5	4	5	4	4
Male	Yes	5	4	5	4	4	5	4	5	5	4	5	5	4	4	5	4	4	5	5	4
Male	Yes	5	4	5	4	5	4	5	4	4	5	5	5	4	4	4	5	4	4	5	5
Male	Yes	5	4	4	5	5	4	5	4	4	5	4	5	4	5	4	5	4	5	4	5
Male	Yes	5	4	5	2	2	5	2	5	2	5	3	2	3	3	2	2	2	4	2	2
Male	Yes	1	4	2	4	4	2	2	4	2	2	4	2	4	2	2	4	4	1	5	5
Male	Yes	2	4	3	4	5	4	5	5	1	1	1	5	5	5	5	4	4	5	5	5
Male	Yes	5	4	1	5	5	5	5	5	1	2	2	5	3	5	5	5	4	5	5	5
Male	Yes	5	4	5	5	5	5	4	5	5	5	5	4	5	5	4	5	5	5	5	5
Male	Yes	5	5	5	5	4	4	4	4	5	5	5	4	4	4	5	5	5	5	5	5
Male	Yes	5	5	5	5	2	2	2	2	4	4	4	5	5	5	5	5	5	4	5	5
Male	Yes	5	5	5	5	1	1	1	1	5	5	5	1	1	1	5	5	5	5	5	5
Male	Yes	5	5	5	5	1	1	1	1	5	5	5	1	1	1	5	5	5	5	5	5
Male	Yes	1	1	1	1	5	5	5	5	5	5	5	1	1	1	5	5	5	5	5	5
Male	Yes	5	5	5	5	1	1	1	1	1	1	1	5	5	5	4	1	1	5	5	5
Male	Yes	5	5	5	5	1	1	1	1	5	5	5	5	5	5	1	1	1	5	5	5
Male	Yes	5	5	5	5	1	1	1	1	5	5	5	1	1	1	5	5	5	5	5	5
Male	Yes	5	5	5	5	1	1	1	1	5	5	5	1	1	1	5	5	5	5	5	5
Femal	Yes	5	5	5	5	4	4	3	4	4	4	3	3	5	5	5	4	5	5	5	5
Male	Yes	5	5	5	5	1	1	1	1	5	5	5	1	1	1	5	5	5	5	5	5
Femal	Yes	5	5	5	5	5	5	4	4	5	4	5	5	4	4	5	5	5	5	5	5
Femal	Yes	5	5	5	5	4	5	5	4	4	3	5	4	5	5	4	5	5	5	4	5
Male	Yes	5	5	5	5	1	1	1	1	5	5	5	1	1	1	5	5	5	5	5	5
Femal	Yes	5	5	5	5	4	5	5	5	4	5	5	5	5	5	5	5	5	4	5	5
Femal	Yes	5	5	5	5	1	4	5	5	5	5	5	5	5	5	5	5	5	5	5	5
Male	Yes	5	5	5	5	1	1	1	1	5	5	5	5	5	5	1	1	1	5	5	5
Femal	Yes	5	5	5	5	5	5	4	4	4	2	2	5	5	5	5	5	5	5	4	5
Male	Yes	1	1	1	1	5	5	5	5	1	1	1	5	5	5	5	5	5	5	5	5
Femal	Yes	5	5	4	5	5	4	3	5	5	5	5	5	5	5	5	5	5	5	4	5
Femal	Yes	5	5	5	5	4	5	5	5	5	5	5	5	5	5	5	5	5	5	5	5
Male	Yes	5	5	5	5	1	1	1	1	5	5	5	1	1	1	5	5	5	5	5	5
Femal	Yes	5	5	5	4	5	5	5	5	5	5	5	5	5	4	5	5	5	5	5	5
Femal	Yes	5	5	5	4	4	5	5	5	5	5	5	5	5	5	4	5	5	5	5	5
Male	Yes	1	1	1	1	5	5	5	5	1	1	1	5	5	5	1	1	1	5	5	5
Femal	Yes	4	5	5	5	5	5	5	5	5	4	5	5	5	5	5	5	5	5	5	5
Femal	Yes	5	5	4	5	5	5	5	5	5	5	5	4	5	5	5	5	5	5	5	5
Male	Yes	1	1	1	1	5	5	5	5	1	1	1	5	5	5	1	1	1	5	5	5
Femal	Yes	4	4	5	5	5	5	5	2	4	1	4	5	4	5	5	5	4	5	5	5
Male	Yes	1	1	1	1	5	5	5	5	1	1	1	5	5	5	5	1	1	5	5	5
Femal	Yes	5	5	5	5	4	5	5	5	5	5	5	5	5	5	5	5	5	5	5	5
Male	Yes	1	1	1	1	5	5	5	5	1	1	1	5	5	5	1	1	1	5	5	5
Femal	Yes	5	5	5	5	5	5	5	5	5	5	5	5	5	5	5	5	5	5	5	5
Male	Yes	1	1	1	1	1	1	1	1	5	5	5	1	1	1	5	5	5	1	1	1
Femal	Yes	5	5	5	5	5	5	5	5	5	5	5	5	5	5	5	5	5	5	5	5
Male	Yes	1	1	1	1	5	5	5	5	1	1	1	5	5	5	1	1	1	5	5	5
Femal	Yes	5	5	5	5	5	5	5	5	5	5	5	5	5	5	5	5	5	5	5	5
Male	Yes	5	5	5	5	5	5	5	5	5	5	5	5	5	5	5	5	5	5	5	5
Femal	Yes	5	5	5	5	5	5	5	5	5	5	5	5	5	5	5	5	5	5	5	5
Femal	Yes	5	5	5	5	5	5	5	5	5	5	5	5	5	5	5	5	5	5	5	5
Femal	Yes	5	5	5	5	5	5	5	5	5	5	5	5	5	5	5	5	5	5	5	5
Femal	Yes	5	5	5	5	5	5	5	5	5	5	5	5	5	5	5	5	5	5	5	5
Femal	Yes	5	5	5	5	5	5	5	5	5	5	5	5	5	5	5	5	5	5	5	5
Femal	Yes	5	5	5	5	5	5	5	5	5	5	5	5	5	5	5	5	5	5	5	5
Femal	Yes	5	5	5	5	5	5	5	5	5	5	5	5	5	5	5	5	5	5	5	5
Femal	Yes	5	5	5	5	5	5	5	5	5	5	5	5	5	5	5	5	5	5	5	5
Femal	Yes	5	5	5	5	5	5	5	5	5	5	5	5	5	5	5	5	5	5	5	5
Femal	Yes	5	5	5	5	5	5	5	4	5	5	5	5	5	5	5	5	5	5	5	5
Femal	Yes	4	4	4	4	5	5	5	5	5	3	5	5	5	5	2	5	5	5	4	3
Male	Yes	4	5	4	5	5	5	5	5	4	3	5	5	5	5	5	5	5	5	5	5
Male	Yes	5	5	5	5	5	5	5	5	5	5	5	5	5	5	5	5	5	5	5	5
Male	Yes	5	5	5	5	5	5	5	5	5	5	5	5	5	5	5	5	5	5	5	5
Male	Yes	5	5	5	5	5	5	5	5	5	5	5	5	5	5	5	5	5	5	5	5
Femal	Yes	5	5	5	5	5	5	5	5	5	5	5	5	5	5	4	4	3	5	4	2
Femal	Yes	5	4	5	4	4	3	4	4	4	3	4	3	4	3	4	4	4	3	3	3
Femal	Yes	4	4	3	3	4	4	4	4	4	4	3	3	3	4	3	4	4	3	4	4
Femal	Yes	5	4	4	3	4	3	4	3	3	4	3	3	3	4	3	4	3	3	3	4
Male	Yes	5	5	5	5	5	5	5	5	5	5	5	5	5	5	5	5	5	5	5	5
Male	Yes	5	5	5	5	5	5	5	5	5	5	5	5	5	5	5	5	5	5	5	5
Male	Yes	5	5	5	5	5	5	5	5	5	5	5	5	5	5	5	5	5	5	5	5
Femal	Yes	4	4	3	4	4	4	3	3	4	4	5	4	3	3	4	4	4	4	5	3
Male	Yes	5	5	5	5	5	5	5	5	5	5	5	5	5	5	5	5	5	5	5	5
Male	Yes	4	5	5	5	5	5	4	5	5	4	4	5	5	5	5	5	5	4	5	4
Femal	Yes	4	3	3	5	4	4	3	3	5	4	3	4	4	3	3	4	3	4	4	4
Femal	Yes	4	4	4	4	4	3	4	4	3	4	4	3	4	4	3	3	4	4	3	5
Femal	Yes	4	4	4	4	4	4	4	4	4	4	4	3	4	4	3	3	4	3	3	4
Femal	Yes	3	4	4	4	4	4	5	5	5	4	4	4	4	4	4	4	4	4	5	5
Femal	Yes	5	5	5	5	4	4	4	4	3	4	4	3	3	4	2	3	4	4	4	3
Femal	Yes	4	4	4	4	3	4	4	4	3	4	4	4	3	3	4	4	4	3	4	3
Femal	Yes	4	3	4	3	4	3	4	4	4	4	4	3	4	3	4	4	3	3	4	3
Femal	Yes	4	4	5	4	4	4	3	4	4	4	3	3	4	4	3	3	5	3	3	4
Femal	Yes	5	5	5	5	5	5	5	5	5	5	5	5	5	5	5	5	5	5	5	5
Male	Yes	5	5	4	4	4	4	4	5	5	5	5	5	5	5	5	5	5	4	4	5
Male	Yes	2	2	2	2	2	2	2	2	2	2	2	2	2	2	2	2	2	2	2	2
Male	Yes	1	1	1	1	5	5	5	5	1	1	1	5	5	5	1	1	1	5	5	5
Femal	Yes	3	3	3	5	4	3	5	4	4	3	5	4	4	5	4	4	4	5	3	4
Male	Yes	1	1	1	1	5	5	5	5	4	4	4	5	5	5	1	1	1	5	5	5
Femal	Yes	4	4	3	4	5	4	4	4	4	4	3	4	4	4	5	4	4	3	3	5
Femal	Yes	4	4	4	3	4	3	4	3	5	5	4	5	3	5	5	4	4	4	4	3
Femal	Yes	4	4	4	3	4	3	4	4	5	4	4	5	4	4	2	4	5	5	4	5
Male	Yes	1	1	1	1	5	5	5	5	1	1	1	5	5	5	1	1	1	5	5	5
Femal	Yes	4	4	3	4	4	4	4	4	4	4	3	3	5	4	4	4	4	3	4	4
Male	Yes	5	5	5	5	1	1	1	1	5	5	5	1	1	1	5	5	5	1	1	5
Femal	Yes	4	4	4	3	3	4	4	3	3	5	4	3	4	4	4	4	3	3	4	4
Male	Yes	1	1	1	1	5	5	5	5	1	1	1	5	5	5	1	1	1	5	5	5
Male	Yes	1	1	1	1	5	5	5	5	1	1	1	5	5	5	1	1	1	5	5	5
Femal	Yes	4	4	3	4	4	4	3	4	4	4	4	5	4	4	3	4	4	4	4	3
Male	Yes	5	5	5	5	1	1	1	1	5	5	5	1	1	1	5	5	5	1	1	1
Femal	Yes	4	4	3	4	3	3	4	4	3	5	4	4	3	5	5	3	5	4	4	3
Male	Yes	1	1	1	1	5	5	5	5	1	1	1	5	5	5	1	1	1	5	5	5
Femal	Yes	4	4	3	4	4	4	4	3	3	4	4	4	3	4	4	4	4	4	4	4
Male	Yes	1	1	1	1	5	5	5	5	1	1	1	5	5	5	1	2	2	5	5	5
Femal	Yes	4	4	4	4	3	5	3	4	4	4	4	4	3	4	4	4	4	3	5	4
Femal	Yes	3	4	4	4	3	4	4	4	4	4	3	4	3	4	4	4	3	4	4	3
Male	Yes	5	5	5	5	1	1	1	1	5	5	5	1	1	1	5	5	5	1	1	1
Femal	Yes	4	4	4	4	3	4	4	4	3	3	4	3	4	4	4	3	4	5	5	4
Male	Yes	1	1	1	1	5	5	5	5	1	1	1	5	5	5	1	1	1	5	5	5
Male	Yes	1	1	1	1	5	5	5	5	1	1	1	5	5	5	5	5	5	5	5	5
Male	Yes	1	1	1	1	5	5	5	5	1	1	1	5	5	5	1	1	1	5	5	5
Femal	Yes	4	4	3	4	4	4	3	4	4	4	4	4	5	4	3	4	4	4	4	3
Male	Yes	1	1	1	1	5	5	5	5	1	1	1	5	5	5	1	1	1	5	5	5
Femal	Yes	4	4	3	4	4	3	5	4	4	4	4	4	4	4	4	5	3	4	3	5
Male	Yes	1	1	1	1	5	5	5	5	2	2	2	5	5	5	1	1	1	5	5	5
Male	Yes	1	1	1	1	5	5	5	5	1	1	1	5	5	5	1	1	1	5	5	5
Femal	Yes	4	4	4	3	4	4	3	4	4	3	4	4	4	3	4	5	5	5	5	5
Femal	Yes	5	4	3	2	3	5	3	3	5	3	2	4	3	4	4	2	4	4	3	5
Femal	Yes	4	4	4	5	4	4	3	5	5	4	4	5	4	5	4	4	4	4	4	4
Femal	Yes	2	4	4	4	4	4	4	3	4	3	4	3	4	4	3	3	4	4	4	4
Femal	Yes	3	3	3	4	4	3	5	3	3	4	3	4	4	4	5	4	4	5	4	4
Male	Yes	1	1	1	1	5	5	5	5	1	1	1	5	5	5	1	1	1	1	5	5
Femal	Yes	4	4	4	4	3	4	4	4	3	5	4	4	4	4	4	3	5	3	5	5
Male	Yes	1	1	1	1	5	5	5	5	1	1	1	5	5	5	1	1	1	5	5	5
Femal	Yes	3	4	5	4	4	4	4	4	4	3	5	4	4	5	4	3	5	3	5	4
Femal	Yes	3	4	4	5	4	4	4	3	5	5	5	4	5	4	4	4	5	4	4	3
Femal	Yes	4	5	5	5	5	5	5	5	5	5	5	5	5	5	5	5	4	5	5	5
Femal	Yes	4	4	3	4	4	3	4	3	5	5	4	4	4	3	5	5	4	5	4	4
Femal	Yes	4	4	3	4	3	3	4	4	4	4	4	3	4	4	3	5	3	3	4	3
Femal	Yes	5	5	5	5	5	4	5	5	4	5	5	5	5	4	5	5	4	5	5	5
Femal	Yes	4	5	3	4	4	3	4	2	5	4	4	4	4	3	4	4	3	4	2	4
Femal	Yes	5	5	5	5	4	5	5	5	5	5	5	5	5	5	5	5	5	5	5	4
Femal	Yes	5	3	4	4	5	4	5	5	4	4	3	5	4	3	4	5	5	3	4	5
Male	Yes	1	1	5	5	1	1	1	1	5	5	5	1	1	1	5	5	5	1	1	1
Femal	Yes	4	5	5	4	5	3	4	4	4	4	4	5	4	4	5	5	4	3	4	5
Femal	Yes	3	3	2	4	3	4	4	3	3	3	4	4	3	5	4	3	4	3	3	5
Femal	Yes	4	5	5	5	4	5	5	5	4	5	4	5	5	5	5	5	5	5	5	5
Femal	Yes	4	5	5	3	5	4	5	5	5	4	5	4	4	5	5	5	4	4	4	4
Male	Yes	1	1	1	1	5	5	5	5	5	5	5	1	1	1	5	5	5	1	1	1
Femal	Yes	5	5	5	5	5	5	5	4	5	4	4	5	5	5	5	5	5	4	5	5
Femal	Yes	4	4	5	4	4	5	4	5	4	4	5	4	5	4	4	5	4	4	4	5
Male	Yes	1	1	1	1	5	5	5	5	1	1	1	5	5	5	1	1	1	5	5	5
Femal	Yes	4	4	4	4	5	4	4	4	5	4	4	5	4	4	4	5	4	5	5	5
Femal	Yes	4	5	4	4	4	4	4	4	4	3	4	3	4	4	4	4	4	5	4	4
Male	Yes	1	1	1	1	5	5	5	5	1	1	1	5	5	5	1	1	1	5	5	5
Femal	Yes	4	4	5	4	5	4	5	4	5	4	4	5	4	4	5	4	4	4	4	3
Femal	Yes	5	5	5	5	4	4	5	5	4	5	5	3	2	3	1	3	3	4	4	4
Femal	Yes	4	3	4	4	4	3	3	3	5	5	3	3	3	2	5	4	4	5	4	4
Male	Yes	5	5	5	5	1	1	1	1	5	5	5	1	1	1	5	5	5	1	1	5
Femal	Yes	4	5	4	5	4	5	4	5	4	4	4	4	3	4	3	5	4	5	5	4
Femal	Yes	5	5	5	5	5	5	5	4	5	5	5	3	4	4	4	4	4	5	5	5
Femal	Yes	4	4	5	3	5	4	3	4	5	4	4	5	3	4	5	4	4	4	5	3
Femal	Yes	5	5	5	4	5	5	5	5	4	5	5	5	5	5	5	5	5	5	5	4
Femal	Yes	5	5	4	5	4	5	4	4	4	4	4	4	3	4	5	4	5	4	4	4
Male	Yes	1	1	1	1	5	5	5	5	5	5	5	1	1	1	5	5	5	5	5	5
Femal	Yes	4	4	4	5	3	5	4	4	3	3	5	4	4	3	4	4	4	4	4	3
Femal	Yes	4	4	5	3	5	4	4	3	4	5	4	5	4	5	3	5	5	4	5	5
Femal	Yes	4	5	5	5	4	5	4	4	5	4	5	4	5	4	4	4	4	5	5	5
Femal	Yes	5	5	4	4	3	5	4	4	4	4	4	4	4	4	4	4	4	4	4	4
Femal	Yes	5	4	4	4	4	4	4	4	4	4	4	4	3	4	4	4	4	4	4	4
Femal	Yes	4	4	3	4	4	3	4	4	3	4	4	3	4	4	4	4	3	4	4	4
Male	Yes	5	5	5	5	1	1	1	1	5	5	5	1	1	1	5	5	5	2	5	5
Femal	Yes	3	4	4	4	4	3	4	5	4	5	4	4	4	4	4	5	4	5	4	5
Femal	Yes	5	5	5	5	5	5	5	5	5	5	4	5	5	4	3	5	3	5	2	2
Femal	Yes	4	4	5	4	4	4	4	4	5	4	5	4	4	5	3	5	4	4	5	4
Femal	Yes	4	5	5	5	5	5	5	5	5	5	4	5	5	5	5	5	5	5	5	4
Male	Yes	1	1	1	1	5	5	5	5	1	1	1	5	5	5	1	1	1	5	5	5
Femal	Yes	4	5	4	4	3	5	4	5	4	4	5	4	4	4	5	4	4	3	5	5
Femal	Yes	4	4	5	4	3	4	3	3	4	3	3	3	4	3	3	4	3	5	4	3
Femal	Yes	4	3	4	3	4	4	4	3	3	4	4	4	3	4	3	4	3	3	3	3
Male	Yes	1	1	1	1	5	5	5	5	1	1	1	5	5	5	1	1	1	5	5	5
Femal	Yes	3	4	3	3	5	4	4	4	3	4	4	3	4	4	4	4	3	4	3	4
Male	Yes	1	1	1	1	5	5	5	5	1	1	1	5	5	5	1	1	1	5	5	5
Male	Yes	2	2	2	2	2	2	2	2	2	2	2	2	2	2	2	2	2	2	2	2
Femal	Yes	3	4	3	4	3	4	4	3	4	3	3	4	3	4	3	4	4	3	4	3
Male	Yes	1	1	1	1	5	5	5	5	1	1	1	5	5	5	1	1	1	5	5	5
Femal	Yes	4	3	4	3	3	4	5	4	4	4	3	3	5	4	4	4	3	4	3	4
Male	Yes	1	1	1	1	5	5	5	5	1	1	1	5	5	5	1	1	1	5	5	5
Femal	Yes	4	4	4	4	3	4	4	3	4	4	3	3	4	3	3	4	4	5	4	3
Male	Yes	1	1	1	1	5	5	5	5	1	1	1	5	5	5	1	1	1	5	5	5
Femal	Yes	4	4	4	4	3	4	3	4	3	4	4	3	4	4	3	5	4	4	3	4
Femal	Yes	3	5	4	3	4	4	4	3	4	3	3	4	4	3	3	5	4	4	4	4
Male	Yes	1	5	1	1	1	5	5	5	1	1	5	1	1	1	5	5	5	1	1	5
Femal	Yes	3	4	4	4	4	4	4	3	4	4	3	3	4	3	4	4	3	3	3	4
Femal	Yes	4	3	4	3	4	4	3	4	5	4	4	3	3	4	4	4	4	4	3	4
Male	Yes	1	1	1	1	5	5	5	5	1	1	1	5	5	5	1	1	1	5	5	5
Femal	Yes	3	4	5	5	4	3	5	5	4	3	4	3	3	4	3	3	2	4	3	4
Femal	Yes	3	5	4	4	3	4	4	3	3	4	5	4	4	4	4	4	4	4	3	3
Male	Yes	1	1	1	1	5	5	5	5	1	1	1	5	5	5	1	1	1	5	5	5
Femal	Yes	4	3	4	4	5	4	3	4	3	4	3	4	4	4	3	4	3	5	3	3
Male	Yes	1	1	1	1	5	5	5	5	1	1	1	5	5	5	1	1	1	5	5	5
Femal	Yes	4	3	4	4	3	4	4	4	3	4	4	4	3	4	4	4	4	4	4	4
Femal	Yes	3	4	3	4	4	3	4	4	3	4	4	3	4	4	4	4	4	3	4	4
Femal	Yes	3	4	4	4	3	5	4	4	3	4	4	3	4	4	4	3	4	3	3	4
Male	Yes	1	1	1	1	5	5	5	5	1	1	1	5	5	5	1	1	1	1	1	1
Femal	Yes	3	4	4	3	3	4	4	4	3	4	3	3	4	4	3	4	3	4	4	3
Femal	Yes	4	4	3	4	3	4	3	5	3	4	3	3	4	4	5	4	4	4	4	3
Male	Yes	1	1	1	1	5	5	5	5	1	1	5	1	5	5	5	5	5	1	1	1
Femal	Yes	5	5	5	3	5	5	3	1	5	5	5	5	5	4	5	5	5	5	5	5
Femal	Yes	3	5	4	4	4	3	4	4	3	4	4	4	3	3	4	3	4	4	3	4
Femal	Yes	3	4	4	4	3	4	4	3	3	4	3	4	4	4	4	4	3	3	4	4
Male	Yes	1	1	1	1	1	1	1	1	5	5	5	5	5	5	1	1	1	5	5	5
Male	Yes	1	1	1	1	5	5	5	5	1	1	1	5	5	5	1	1	1	5	5	5
Femal	Yes	3	5	3	4	3	4	3	4	4	3	4	4	4	4	3	4	4	4	4	3
Femal	Yes	4	3	4	3	3	4	4	3	4	3	3	3	4	2	4	4	5	5	4	4
Femal	Yes	3	5	4	4	3	5	4	4	4	4	4	3	4	4	4	3	5	4	4	3
Femal	Yes	5	5	5	5	5	5	5	5	5	5	5	5	5	3	1	5	5	5	5	5
Femal	Yes	4	4	3	3	3	4	4	4	3	4	4	3	4	3	4	4	3	3	3	4
Femal	Yes	5	5	5	3	5	5	5	3	5	5	5	5	5	3	5	5	4	5	5	5
Male	Yes	1	1	1	1	5	5	5	5	1	1	1	5	5	5	1	1	1	5	5	5
Femal	Yes	3	5	4	4	4	4	3	4	3	4	4	3	4	3	4	3	4	3	4	3
Femal	Yes	3	4	4	4	4	4	3	3	4	4	4	3	4	3	4	3	4	4	4	4
Femal	Yes	5	5	3	5	5	5	4	5	5	5	5	5	5	5	5	5	5	5	5	5
Femal	Yes	5	5	5	5	5	5	5	5	5	5	5	5	5	5	5	4	5	5	5	5
Male	Yes	5	5	5	5	1	1	1	1	5	5	5	1	1	1	5	5	5	1	1	5
Femal	Yes	5	5	5	5	5	5	5	5	5	5	5	5	5	5	5	5	5	5	5	5
Male	Yes	1	1	1	1	5	5	5	5	1	1	1	5	5	5	1	1	1	5	5	5
Male	Yes	1	1	1	1	5	5	5	5	1	1	1	5	5	5	1	1	1	5	5	5
Femal	Yes	5	5	5	5	5	5	5	5	5	5	5	5	5	5	5	5	5	5	5	5
Male	Yes	1	1	1	1	5	5	5	5	1	1	1	5	5	5	1	1	1	5	5	5
Femal	Yes	5	5	5	5	5	5	5	5	5	5	5	5	5	5	5	5	5	5	5	5
Male	Yes	1	1	1	1	5	5	5	5	1	1	1	5	5	5	1	1	1	5	5	5
Male	Yes	1	1	1	1	5	5	5	5	1	1	1	5	5	5	1	1	1	5	5	5
Male	Yes	1	1	1	1	5	5	5	5	1	1	1	5	5	5	1	1	1	5	5	5
Femal	Yes	4	4	4	4	3	4	3	3	3	4	3	3	4	4	3	4	3	4	4	3
Male	Yes	1	1	1	1	5	5	5	5	1	1	1	5	5	5	1	1	1	5	5	5
Femal	Yes	3	4	4	4	3	4	3	4	3	4	4	3	3	4	4	3	4	3	4	4
Male	Yes	1	1	1	1	5	5	5	5	1	1	1	5	5	5	1	1	1	5	5	5
Femal	Yes	3	5	4	4	4	3	3	4	3	4	3	3	4	4	3	4	3	4	4	3
Male	Yes	1	1	1	1	5	5	5	5	1	1	1	5	5	5	5	5	5	5	5	5
Femal	Yes	4	4	3	4	3	3	4	3	3	4	3	3	5	4	3	4	3	4	3	3
Femal	Yes	4	3	4	3	4	4	3	4	3	4	4	3	4	3	4	3	4	4	4	4
Male	Yes	1	1	1	1	5	5	5	5	1	1	1	5	5	5	1	1	1	5	5	5
Femal	Yes	3	4	3	4	4	4	4	4	3	4	3	4	4	4	3	5	4	4	4	4
Femal	Yes	3	4	4	3	4	4	3	4	3	4	4	3	4	4	3	4	4	4	4	4
Femal	Yes	4	4	3	3	3	4	3	3	4	4	4	5	4	4	3	4	5	3	4	4
Femal	Yes	4	3	4	3	4	3	4	3	5	3	4	4	3	4	3	4	4	4	3	3
Femal	Yes	3	4	3	4	4	3	4	4	4	4	3	3	3	4	4	3	3	4	3	4
Femal	Yes	5	5	4	5	5	5	5	5	5	5	5	5	5	5	5	5	5	5	5	5
Femal	Yes	5	4	3	3	4	3	4	3	4	4	3	4	4	3	4	3	4	4	4	3
Femal	Yes	4	5	5	5	5	5	5	5	5	5	5	5	5	5	5	5	5	5	5	5
Femal	Yes	4	3	4	4	4	4	4	3	3	4	3	4	4	3	4	4	4	4	3	4
Femal	Yes	3	4	4	4	3	4	3	4	3	4	4	4	4	3	3	4	3	3	4	4
Femal	Yes	3	4	4	3	3	4	4	3	4	4	3	4	3	4	3	4	4	3	4	3
Femal	Yes	4	3	3	4	4	4	3	4	3	4	4	3	4	3	4	4	3	4	4	3
Femal	Yes	4	3	4	3	4	3	4	3	4	4	3	3	4	3	4	3	4	4	4	3
Femal	Yes	4	4	3	3	3	3	4	4	4	4	3	3	4	4	5	4	4	3	3	4
Femal	Yes	4	4	3	3	4	4	4	4	3	4	3	3	5	4	4	4	4	4	4	4
Femal	Yes	3	4	3	4	3	4	4	3	4	4	3	3	4	4	4	4	2	3	4	4
Femal	Yes	3	4	4	4	3	5	4	4	3	4	4	3	4	4	4	4	4	3	4	4
Male	Yes	4	2	2	5	4	4	4	4	2	3	2	3	5	4	5	4	2	3	3	2
Male	Yes	2	4	2	3	4	3	2	3	3	3	2	4	3	4	3	3	3	4	2	4
Male	Yes	2	2	1	1	2	2	2	2	2	2	2	2	2	2	2	1	1	1	1	1
Femal	Yes	5	5	5	1	1	5	5	1	5	5	5	5	5	5	5	2	4	3	5	5
Femal	Yes	5	5	4	5	4	5	5	3	5	5	5	4	4	4	5	5	5	5	5	5
Femal	Yes	5	5	5	5	5	5	5	5	5	5	5	5	5	5	5	5	5	5	5	5
Femal	Yes	5	5	5	5	5	5	5	5	5	5	5	5	5	5	5	5	5	5	5	5
Femal	Yes	5	5	5	5	5	4	5	4	4	5	4	2	4	5	4	5	5	5	5	4
Femal	Yes	4	5	5	5	5	3	5	5	5	5	5	5	5	5	5	5	5	5	5	5
Femal	Yes	5	5	5	5	5	5	5	5	5	5	5	4	5	5	5	5	5	5	5	5
Femal	Yes	5	5	5	5	5	5	5	5	5	5	5	5	5	5	5	5	5	5	5	5
Femal	Yes	5	5	5	5	5	5	5	5	5	5	5	5	5	5	5	5	5	5	5	5
Femal	Yes	5	5	5	5	5	5	5	5	5	5	5	5	5	5	5	5	5	5	5	5
Femal	Yes	5	5	5	5	5	5	5	5	5	5	5	5	5	5	5	5	5	5	5	5
Femal	Yes	4	5	5	5	5	5	5	5	4	5	5	5	5	5	5	5	5	5	5	5
Femal	Yes	5	5	5	5	5	5	5	5	4	5	5	5	5	5	5	5	5	4	5	5
Male	Yes	5	5	5	5	5	5	5	5	5	5	5	5	5	5	5	5	5	5	5	5
Femal	Yes	5	5	5	5	5	5	5	5	5	5	5	5	5	5	5	5	5	5	5	5
Male	Yes	5	4	4	4	5	4	4	4	4	4	4	4	4	4	5	4	4	4	4	4
Femal	Yes	5	5	5	5	4	5	5	5	5	5	5	5	5	5	5	5	5	5	5	5
Male	Yes	5	5	5	5	5	5	5	5	5	5	5	5	5	5	5	5	5	5	5	5
Male	Yes	5	5	4	4	4	4	4	4	4	4	4	4	4	4	4	4	4	4	4	4
Femal	Yes	5	5	5	5	5	5	5	5	5	5	5	5	5	5	5	5	5	5	5	5
Male	Yes	5	5	5	5	5	5	5	5	5	5	5	5	5	5	5	5	5	5	5	5
Femal	Yes	5	5	5	5	4	5	5	5	5	5	5	5	5	5	5	5	5	5	5	5
Male	Yes	3	3	3	3	3	4	3	4	4	3	3	3	5	3	3	4	4	3	3	5
Femal	Yes	5	5	5	5	5	5	5	5	5	5	5	5	5	5	5	5	5	5	5	5
Male	Yes	5	5	5	5	3	3	3	3	3	3	3	3	3	3	3	3	3	3	4	3
Male	Yes	3	3	5	5	5	4	5	4	4	5	3	5	4	3	5	4	4	4	3	3
Femal	Yes	4	5	5	5	5	5	3	3	4	5	4	4	2	2	5	4	3	4	4	4
Male	Yes	2	2	2	2	2	3	4	3	2	4	3	2	3	2	2	3	2	2	3	1
Male	Yes	5	3	3	4	1	2	3	4	5	4	4	2	2	2	2	2	2	2	1	1
Femal	Yes	5	5	5	5	5	5	5	5	5	3	1	5	5	5	5	3	4	3	2	4
Femal	Yes	5	5	4	5	2	4	3	4	5	4	4	5	5	4	5	5	4	5	5	5
Femal	Yes	5	4	3	4	5	5	4	5	5	4	4	5	4	5	5	4	3	5	5	4
Femal	Yes	5	5	4	5	5	5	5	4	5	5	5	5	5	5	4	5	5	4	5	5
Femal	Yes	5	5	5	5	5	5	5	4	5	5	5	5	5	4	5	5	5	5	5	5
Femal	Yes	5	5	5	5	5	4	5	5	4	5	5	5	5	5	4	5	5	5	5	5
Femal	Yes	5	5	5	5	4	5	5	5	4	5	5	5	5	5	5	5	5	5	5	5
Femal	Yes	4	5	5	5	5	5	5	5	5	5	5	5	5	5	4	5	5	5	5	5
Femal	Yes	5	5	4	5	3	5	4	5	5	5	5	4	5	5	4	5	4	5	5	5
Femal	Yes	4	5	5	5	4	5	5	5	5	5	5	5	5	5	5	5	5	5	5	5
Femal	Yes	5	5	5	5	4	5	5	5	4	5	5	5	5	4	4	5	5	5	5	5
Femal	Yes	5	5	5	5	4	5	5	5	5	5	5	5	4	5	5	5	5	5	5	5
Femal	Yes	5	5	5	5	4	5	5	5	4	4	5	5	5	4	5	5	5	5	4	5
Femal	Yes	4	5	5	5	5	5	5	5	5	5	5	5	5	5	5	5	5	5	5	5
Femal	Yes	5	5	5	5	4	5	5	5	5	5	5	5	5	5	5	5	5	5	4	4
Femal	Yes	5	5	5	5	5	5	5	4	4	5	5	5	5	4	4	5	5	5	5	5
Femal	Yes	5	5	4	4	5	5	5	5	5	5	4	4	5	5	5	5	5	4	5	4
Femal	Yes	4	5	5	5	4	3	4	4	4	5	5	4	5	5	4	5	5	4	5	5
Femal	Yes	4	4	5	5	5	5	4	5	4	5	5	5	5	5	5	5	5	5	4	4
Male	Yes	1	1	1	1	5	5	5	5	1	1	1	5	5	5	1	1	1	5	5	5
Femal	Yes	5	5	4	5	4	5	5	5	5	5	5	4	5	5	5	5	5	5	5	5
Male	Yes	1	1	1	1	5	5	5	5	1	1	1	5	5	5	1	1	1	5	5	5
Femal	Yes	5	5	5	5	5	5	5	5	5	5	5	5	5	5	2	4	5	4	5	5
Male	Yes	1	1	1	1	5	5	5	5	1	1	1	5	5	5	5	5	5	5	5	5
Male	Yes	1	1	1	1	5	5	5	5	1	1	1	5	5	5	1	1	1	5	5	5
Male	Yes	1	1	1	1	5	5	5	5	1	1	1	5	5	5	1	1	1	5	5	5
Male	Yes	1	1	1	1	5	5	5	5	1	1	1	5	5	5	1	1	1	5	5	5
Male	Yes	1	1	1	1	5	5	5	5	1	1	1	5	5	5	1	1	1	5	5	5
Male	Yes	1	1	1	1	5	5	5	5	1	1	1	5	5	5	1	1	1	5	5	5
Male	Yes	1	1	1	1	1	1	1	1	1	1	1	5	5	5	1	1	1	5	5	5
Male	Yes	1	1	1	1	5	5	5	5	1	1	1	5	5	5	1	1	1	5	5	5
Male	Yes	1	1	1	1	5	5	5	5	1	1	1	5	5	5	1	1	1	5	5	5
Male	Yes	1	1	1	1	5	5	5	5	1	1	1	5	5	5	1	1	1	5	5	5
Male	Yes	1	1	1	1	5	5	5	5	1	1	1	5	5	5	1	1	1	5	5	5
Male	Yes	1	1	1	1	5	5	5	5	1	1	1	5	5	5	1	1	1	5	5	5
Male	Yes	1	1	1	1	5	5	5	5	1	1	1	5	5	5	1	1	1	5	5	5
Male	Yes	1	1	1	1	5	5	5	5	1	1	1	5	5	5	1	1	1	5	5	5
Femal	Yes	5	5	5	5	5	4	5	4	5	5	5	5	5	5	5	4	5	4	5	5
Femal	Yes	5	5	5	5	5	4	5	5	5	5	4	5	5	5	5	5	5	5	5	5
Femal	Yes	5	5	5	5	5	4	5	5	5	5	5	5	5	5	5	5	5	5	5	5
Femal	Yes	5	5	5	5	5	5	2	5	1	5	5	5	5	5	5	5	5	5	5	5
Femal	Yes	1	1	1	1	2	2	1	1	3	3	2	2	1	1	3	2	1	2	2	3
Femal	Yes	5	5	5	5	4	5	4	5	5	2	5	5	5	2	5	5	5	4	5	3
Femal	Yes	5	5	5	5	5	5	5	5	5	5	5	5	3	4	5	5	4	2	1	5
Femal	Yes	4	5	5	5	5	5	5	5	5	5	5	5	5	5	5	5	5	5	5	5
Femal	Yes	5	5	5	5	5	5	5	5	5	5	5	4	5	2	5	5	1	5	5	5
Femal	Yes	5	5	5	5	5	5	5	5	5	5	5	5	5	5	5	5	5	5	5	5
Femal	Yes	5	5	5	4	5	1	3	5	5	5	4	4	2	5	5	5	5	4	5	5
Femal	Yes	5	5	5	5	5	5	5	5	5	5	5	5	5	5	5	5	5	5	4	3
Femal	Yes	5	5	5	5	5	5	5	5	5	5	5	5	5	5	5	5	5	5	5	5
Femal	Yes	5	5	5	5	5	5	5	5	5	5	5	5	5	3	3	2	2	5	5	5
Femal	Yes	5	5	1	5	5	5	2	5	5	5	5	5	5	5	5	4	4	5	5	5
Femal	Yes	5	5	5	5	5	5	5	5	5	5	2	5	5	5	5	5	5	5	5	5
Femal	Yes	5	5	5	5	5	5	5	5	5	5	5	5	5	5	5	5	5	5	5	5
Femal	Yes	5	5	5	5	5	5	5	5	5	5	2	5	5	5	5	5	2	5	5	5
Femal	Yes	5	5	5	5	5	5	5	5	2	2	1	5	5	5	5	5	5	5	5	5
Femal	Yes	5	4	4	4	4	4	4	4	4	4	4	5	4	4	4	4	4	4	3	3
Femal	Yes	4	4	4	4	3	3	4	5	4	4	5	5	4	5	4	4	4	3	4	4
Male	Yes	5	5	5	5	5	5	5	5	5	5	5	5	5	5	5	5	5	5	5	5
Femal	Yes	2	1	2	2	1	1	1	1	2	1	4	1	3	1	3	2	2	2	1	2
Femal	Yes	5	5	5	4	5	3	5	2	5	5	5	5	5	5	5	5	5	5	5	4
Femal	Yes	4	5	4	5	4	4	4	4	4	4	4	4	4	4	1	4	4	4	4	4
Femal	Yes	1	2	1	1	2	1	2	2	1	1	1	3	2	1	1	3	1	2	3	1
Femal	Yes	5	5	5	5	5	5	5	5	5	5	5	5	5	5	3	1	5	5	2	4
Male	Yes	5	5	5	5	5	5	5	5	5	5	5	5	5	5	5	5	5	5	5	5
Femal	Yes	4	4	3	4	3	4	3	4	3	4	4	3	3	4	1	4	4	3	4	4
Femal	Yes	5	4	5	3	5	4	3	2	5	3	4	5	5	5	5	3	5	5	5	3
Male	Yes	5	5	5	5	5	5	5	5	5	5	5	2	5	5	5	5	5	5	5	5
Femal	Yes	1	2	1	1	1	2	1	2	1	1	1	1	3	2	1	2	2	1	1	1
Femal	Yes	5	5	5	5	5	5	4	5	5	5	5	4	5	2	5	4	3	1	5	3
Femal	Yes	4	4	4	4	3	4	4	3	4	3	3	4	4	4	1	5	4	3	4	4
Femal	Yes	5	1	3	5	5	4	4	5	5	5	4	5	5	5	5	5	5	5	1	4
Male	Yes	5	5	5	5	5	5	5	5	5	5	5	5	5	5	5	5	5	5	5	4
Femal	Yes	4	4	4	4	3	4	4	4	4	4	4	3	4	4	1	4	4	3	3	4
Femal	Yes	5	5	1	5	5	4	2	4	5	5	5	5	5	5	5	5	5	5	5	5
Femal	Yes	5	5	5	3	2	1	5	5	5	5	5	5	1	2	5	5	5	4	5	5
Male	Yes	5	5	5	5	5	5	5	5	5	5	5	5	5	5	5	5	5	5	4	5
Femal	Yes	1	3	1	1	1	1	1	1	2	3	1	2	1	2	3	1	1	2	1	1
Femal	Yes	4	3	3	3	3	3	3	3	3	3	3	3	4	3	1	3	2	3	3	3
Male	Yes	5	5	5	5	5	5	5	5	5	5	5	5	5	5	5	5	5	5	5	5
Femal	Yes	4	4	4	4	4	3	4	4	3	3	4	3	3	4	3	4	3	3	4	4
Femal	Yes	1	1	2	1	1	1	3	2	1	2	2	2	1	1	3	2	2	3	1	1
Male	Yes	5	5	5	5	5	5	5	5	5	5	5	5	5	5	5	5	5	5	5	5
Femal	Yes	3	3	3	3	3	3	4	3	3	4	4	3	3	5	1	3	5	4	4	4
Male	Yes	5	5	5	5	4	4	4	5	5	5	5	5	5	5	3	4	5	5	5	5
Male	Yes	5	5	5	5	5	5	5	5	5	5	5	5	5	5	5	5	5	5	5	5
Femal	Yes	5	4	5	4	3	4	4	4	3	3	4	3	4	5	4	4	3	3	3	2
Femal	Yes	2	1	3	1	2	1	1	1	3	1	1	3	2	1	1	2	1	1	1	1
Male	Yes	5	5	5	5	5	5	5	5	5	5	5	5	5	5	5	5	5	5	5	5
Male	Yes	5	5	5	5	5	5	5	5	5	5	5	5	5	5	5	5	5	5	5	5
Femal	Yes	1	1	1	2	2	1	3	2	1	1	3	1	3	1	3	3	3	2	2	3
Femal	Yes	3	3	3	3	4	3	3	4	3	3	4	4	3	3	1	3	3	2	2	3
Male	Yes	4	4	5	4	4	4	4	4	4	5	4	4	4	4	4	4	5	4	5	5
Femal	Yes	1	3	1	2	1	2	1	3	1	1	3	1	2	2	1	3	2	1	3	3
Femal	Yes	4	4	3	3	3	4	4	3	4	3	3	4	4	4	1	4	4	4	3	3
Male	Yes	5	4	4	4	3	4	4	4	4	4	4	4	5	4	5	4	4	4	4	4
Male	Yes	5	5	5	5	5	5	5	5	5	5	5	5	5	5	5	5	5	5	5	5
Femal	Yes	1	3	3	2	1	2	2	2	1	4	1	1	1	1	1	2	3	1	1	1
Male	Yes	5	5	5	5	3	4	5	4	5	5	5	5	5	5	5	5	5	5	5	4
Male	Yes	5	5	5	5	5	5	5	5	5	5	5	4	5	5	5	5	5	5	5	5
Femal	Yes	2	1	1	2	1	4	3	2	1	1	2	1	1	1	3	3	2	1	2	3
Femal	Yes	4	4	4	4	4	4	4	4	4	4	4	3	5	4	1	4	4	4	4	4
Male	Yes	5	5	5	5	5	5	5	5	5	5	5	5	5	5	5	5	5	5	5	5
Femal	Yes	4	4	4	4	3	3	4	4	4	4	3	3	4	4	4	4	5	4	4	4
Femal	Yes	1	2	2	2	1	3	1	2	1	3	3	3	3	3	3	1	1	1	3	1
Male	Yes	5	5	5	5	5	5	5	5	5	5	5	5	5	5	5	5	5	5	5	5
Femal	Yes	3	3	3	3	4	3	4	3	3	4	3	4	4	3	2	4	2	3	3	3
Male	Yes	5	5	5	5	5	5	5	5	5	5	5	5	5	5	5	5	5	5	5	5
Femal	Yes	5	5	5	5	5	2	1	1	5	2	5	5	5	5	5	5	5	5	2	1
Male	Yes	4	4	4	5	5	4	5	4	4	4	5	4	5	4	5	4	4	4	4	4
Femal	Yes	5	4	5	2	5	5	5	5	5	5	5	5	4	5	5	3	5	5	5	5
Male	Yes	5	5	5	5	5	5	5	5	5	5	5	5	5	5	5	5	5	5	5	5
Femal	Yes	3	5	4	4	4	4	4	4	4	4	4	4	3	4	4	4	4	4	3	4
Femal	Yes	2	2	1	2	1	1	3	2	1	3	1	3	3	3	3	2	3	1	1	3
Femal	Yes	5	5	5	5	4	5	5	5	4	3	3	5	5	2	5	5	5	5	5	5
Male	Yes	4	4	4	4	4	5	4	4	4	5	4	5	4	4	4	5	5	4	5	5
Male	Yes	5	5	5	5	5	5	5	5	5	5	5	5	5	5	5	5	5	5	5	5
Femal	Yes	2	3	2	3	4	4	4	4	3	4	4	3	4	4	4	3	3	4	3	4
Femal	Yes	5	5	5	5	5	5	5	5	3	5	5	5	5	5	4	5	5	5	5	5
Femal	Yes	5	5	5	5	5	5	5	5	5	5	5	5	5	5	5	5	5	5	4	4
Femal	Yes	2	1	3	2	1	3	2	2	2	3	1	1	1	3	1	1	3	1	2	1
Femal	Yes	3	3	4	3	4	4	4	3	3	4	4	4	4	4	1	4	4	5	4	4
Male	Yes	5	5	5	5	5	5	5	5	5	5	5	5	5	5	5	5	5	5	5	5
Male	Yes	4	5	4	4	5	4	5	5	5	4	5	5	4	5	4	5	4	5	4	5
Femal	Yes	3	4	3	3	4	3	3	3	3	4	3	3	3	3	3	3	3	4	3	3
Femal	Yes	2	1	3	3	1	1	1	1	1	2	4	4	1	2	1	3	3	1	2	3
Male	Yes	5	5	5	5	5	5	5	5	5	5	5	5	5	5	5	5	5	5	5	5
Femal	Yes	5	5	5	5	4	5	5	5	5	5	5	4	5	3	5	5	5	4	5	5
Femal	Yes	4	3	3	3	3	4	3	4	4	3	3	3	4	3	1	4	3	4	2	2
Male	Yes	4	5	5	5	4	4	4	5	5	4	5	5	4	5	4	5	4	5	4	5
Femal	Yes	1	1	1	3	1	3	2	2	3	2	2	1	5	3	2	3	2	1	2	3
Male	Yes	5	5	5	5	5	5	5	4	5	5	5	5	5	5	5	5	5	5	5	5
Femal	Yes	5	5	5	5	5	5	5	5	5	4	4	4	5	4	4	3	2	4	4	4
Femal	Yes	4	3	4	3	4	3	3	3	3	3	3	3	4	3	3	4	3	4	4	3
Femal	Yes	1	1	1	2	3	2	3	3	4	2	3	2	3	1	2	3	2	2	2	4
Male	Yes	5	5	5	5	5	5	5	5	5	5	5	5	5	5	5	5	5	5	5	5
Male	Yes	4	5	4	4	4	5	4	5	5	4	5	5	4	5	5	4	5	4	5	5
Femal	Yes	4	4	3	3	4	3	3	4	3	3	4	3	4	4	1	3	3	4	3	3
Male	Yes	5	5	5	5	5	5	5	5	5	5	5	5	5	5	5	5	5	5	5	5
Femal	Yes	5	5	3	5	5	5	4	5	5	5	5	5	5	5	5	5	5	4	4	5
Male	Yes	4	5	5	4	5	5	4	4	4	5	5	4	5	4	5	4	5	5	4	5
Femal	Yes	1	3	2	3	1	3	2	4	2	3	2	1	4	2	1	3	1	1	3	3
Male	Yes	5	5	5	5	5	5	5	5	5	5	5	5	5	5	5	5	5	5	5	5
Male	Yes	5	4	5	5	4	5	5	4	5	5	4	5	4	5	4	5	4	5	4	5
Femal	Yes	1	2	3	4	1	4	3	3	1	2	1	1	2	4	3	3	3	1	4	3
Male	Yes	5	5	5	5	5	5	5	5	5	5	5	5	5	5	5	5	5	5	5	5
Male	Yes	4	5	4	5	4	5	5	4	4	5	4	5	4	5	5	4	5	4	5	4
Male	Yes	5	5	5	5	5	5	5	5	5	5	5	5	5	5	5	5	5	5	5	5
Male	Yes	4	5	4	5	4	5	4	5	4	5	4	5	4	5	4	5	4	4	5	5
Male	Yes	5	5	5	5	5	5	5	5	5	5	5	5	5	5	5	5	5	5	5	5
Femal	Yes	1	2	3	4	1	4	3	3	2	2	1	3	2	4	3	3	3	1	4	3
Femal	Yes	3	2	1	2	3	3	1	2	2	4	2	4	2	4	2	5	3	2	3	2
Male	Yes	5	4	5	4	4	5	4	5	5	4	5	4	5	4	4	5	4	5	4	5
Femal	Yes	2	4	1	3	1	2	2	1	2	3	3	1	2	1	3	1	2	1	2	1
Femal	Yes	1	3	2	3	1	3	2	2	1	2	2	3	3	2	1	3	2	2	5	3
Femal	Yes	1	2	2	2	2	2	1	3	2	2	2	1	3	2	3	2	2	4	3	2
Femal	Yes	2	2	2	4	1	4	3	3	4	2	3	1	3	5	4	4	5	5	4	5
Femal	Yes	4	3	5	5	5	5	3	4	4	5	3	3	4	4	5	4	4	4	5	5
Male	Yes	3	3	3	3	3	3	3	3	3	3	3	3	3	3	3	3	3	3	3	3
Male	Yes	4	2	3	3	5	5	5	5	5	5	5	5	5	5	5	5	5	5	5	4
Femal	Yes	5	5	3	5	3	5	3	3	5	4	4	3	4	4	4	1	5	3	4	1
Male	Yes	5	5	5	5	3	3	3	3	5	2	2	1	1	1	1	2	1	1	2	2
Male	Yes	3	3	3	3	3	3	3	3	3	3	3	3	3	3	3	3	3	3	3	3
Male	Yes	2	2	2	2	3	2	3	2	2	2	2	2	2	2	2	2	2	2	2	2
Male	Yes	3	3	3	3	3	3	3	3	3	3	3	3	3	3	3	3	3	3	3	3
Male	Yes	4	4	4	4	5	5	5	5	3	3	3	1	1	1	1	1	1	1	1	1
Femal	Yes	5	5	3	4	5	3	5	4	3	4	4	3	2	4	4	3	1	4	3	3
Male	Yes	3	3	3	3	3	3	3	3	4	3	2	2	2	3	3	3	3	2	3	3
Male	Yes	3	3	3	3	3	3	3	3	3	3	3	3	3	3	3	3	3	3	3	3
Male	Yes	1	3	3	2	4	3	3	4	1	1	2	1	2	3	1	1	1	1	2	2
Male	Yes	4	3	3	3	2	2	3	2	2	2	2	2	2	3	2	2	3	1	1	1
Male	Yes	3	3	3	3	3	3	3	3	3	3	3	3	3	3	3	3	3	3	3	3
Male	Yes	5	5	5	5	5	5	5	5	5	5	5	5	5	5	5	5	5	5	5	5
Femal	Yes	5	5	4	5	4	5	5	4	4	5	3	3	5	5	5	4	4	5	3	2
Male	Yes	1	1	1	1	1	1	1	2	1	1	1	1	1	1	1	1	1	1	1	1
Male	Yes	4	4	4	4	4	4	4	4	4	4	4	4	4	4	4	3	3	3	2	1
Male	Yes	5	5	5	5	5	5	5	5	5	5	5	5	5	5	5	5	5	5	5	5
Male	Yes	5	5	5	5	5	5	5	5	5	5	5	5	5	5	5	5	5	5	5	5
Male	Yes	1	1	1	1	1	1	1	1	1	1	1	1	1	1	1	1	1	1	1	1
Male	Yes	5	5	5	5	5	5	5	5	5	5	5	5	5	5	5	5	5	5	5	5
Male	Yes	5	5	5	5	5	5	5	5	5	5	5	5	5	5	5	5	5	5	5	5
Male	Yes	1	1	1	1	1	1	1	1	1	1	1	1	1	1	1	1	1	1	1	1
Femal	Yes	5	5	5	5	5	5	5	5	4	5	5	4	5	5	3	5	4	5	5	4
Male	Yes	5	5	5	5	5	5	5	5	5	5	5	5	5	5	5	5	5	5	5	5
Male	Yes	5	5	5	5	5	5	5	5	5	5	5	5	5	5	5	5	5	5	5	5
Male	Yes	5	5	5	5	5	5	5	5	5	5	5	5	5	5	5	5	5	5	5	5
Femal	Yes	5	5	5	5	5	5	4	5	5	5	5	5	5	4	4	5	5	4	5	5
Male	Yes	5	5	5	5	5	5	5	5	5	5	5	5	5	5	5	5	5	5	5	5
Male	Yes	1	1	1	1	1	1	1	1	1	1	1	1	1	1	1	1	1	1	1	1
Male	Yes	5	5	5	5	5	5	5	5	5	5	5	5	5	5	5	5	5	5	5	5
Femal	Yes	4	5	4	4	4	4	4	4	4	4	4	4	3	4	2	3	3	3	4	4
Femal	Yes	5	4	5	4	4	3	5	5	4	5	5	5	5	5	4	5	5	5	4	4
Male	Yes	5	5	5	5	4	5	5	5	5	5	5	5	5	5	5	5	5	4	4	4
Male	Yes	5	5	5	5	5	5	5	5	5	5	5	5	5	5	5	5	5	5	5	5
Male	Yes	1	1	1	1	1	1	1	1	1	1	1	1	1	1	1	1	1	1	1	1
Femal	Yes	4	5	4	5	1	5	4	4	4	4	4	4	4	4	4	4	4	4	5	4
Femal	Yes	5	5	5	5	4	3	4	4	5	5	4	4	5	5	3	5	5	5	5	5
Male	Yes	5	5	5	5	5	5	5	5	5	5	5	5	5	5	5	5	4	5	5	5
Femal	Yes	4	5	3	3	4	5	4	4	4	4	4	4	4	4	4	4	4	5	5	5
Male	Yes	5	5	5	5	5	5	5	5	5	5	5	5	5	5	5	5	5	5	5	5
Male	Yes	1	1	1	1	1	1	1	2	1	1	1	1	1	1	1	1	1	1	1	1
Male	Yes	5	5	5	5	5	5	5	5	5	5	5	5	5	5	5	5	5	5	5	5
Femal	Yes	5	5	5	5	5	4	5	5	4	5	5	5	5	5	4	5	5	5	5	5
Femal	Yes	5	5	4	4	4	5	4	5	5	4	4	4	5	4	3	5	4	3	5	4
Male	Yes	5	5	5	5	5	5	5	5	5	5	5	5	5	5	5	5	5	5	5	5
Male	Yes	5	5	5	5	5	5	5	5	5	5	5	5	5	5	5	5	5	5	5	5
Male	Yes	2	2	2	2	2	2	2	2	2	2	2	2	1	2	2	2	2	2	2	2
Male	Yes	1	1	1	1	1	1	1	1	1	1	1	1	1	1	1	1	1	1	1	1
Femal	Yes	5	5	5	5	4	4	4	5	5	5	4	5	5	5	5	4	4	5	5	5
Femal	Yes	4	4	4	4	4	4	4	4	4	4	3	5	4	4	4	4	5	4	4	5
Male	Yes	5	5	5	5	5	5	5	5	5	5	5	5	5	5	5	5	5	5	5	5
Femal	Yes	5	4	5	5	5	4	5	4	4	4	4	5	4	4	1	4	5	4	4	4
Male	Yes	5	5	5	5	5	5	5	5	5	5	5	5	5	5	5	5	5	5	5	5
Male	Yes	1	1	1	1	1	1	1	1	1	1	1	1	1	1	1	1	1	1	1	1
Femal	Yes	4	4	4	4	5	4	4	4	4	5	4	4	5	4	5	4	4	4	4	4
Male	Yes	1	1	1	1	1	1	1	1	1	1	2	1	1	1	1	1	1	2	2	2
Femal	Yes	4	4	4	4	4	3	4	4	4	4	1	4	4	1	4	4	4	4	4	4
Male	Yes	1	1	1	1	1	1	1	1	1	2	1	3	1	1	1	2	2	1	1	1
Male	Yes	2	2	2	2	2	2	2	2	2	2	3	2	3	2	2	2	2	2	2	2
Femal	Yes	3	4	4	4	3	4	4	4	5	4	4	5	4	4	4	5	4	3	4	4
Male	Yes	1	1	1	1	2	1	1	1	1	1	2	1	1	1	1	1	1	1	1	1
Femal	Yes	4	4	3	3	5	5	4	4	3	4	4	4	3	4	4	3	4	5	4	4
Femal	Yes	4	5	4	4	4	4	5	4	4	4	4	4	4	4	3	4	3	4	4	3
Male	Yes	1	1	1	1	1	1	3	1	1	1	2	1	1	1	1	1	1	1	2	1
Male	No	5	3	3	2	4	4	5	4	5	5	5	5	5	5	4	4	4	5	5	5
Femal	Yes	4	4	4	4	4	4	4	4	4	5	3	3	4	4	3	4	4	5	3	4
Male	Yes	5	5	5	5	1	1	2	1	2	2	2	2	2	2	2	3	3	2	2	2
Femal	Yes	4	4	4	4	4	4	5	4	4	4	4	3	3	4	3	4	3	3	4	3
Male	Yes	2	2	2	2	2	2	2	2	2	2	2	2	2	2	2	2	2	2	2	2
Femal	Yes	3	4	4	4	4	4	5	4	4	4	4	5	4	4	4	4	4	4	3	3
Male	Yes	1	1	1	1	1	1	1	1	1	1	2	1	1	1	1	1	1	1	1	1
Male	Yes	1	1	1	1	1	1	1	2	1	1	1	1	1	1	1	1	1	1	1	1
Male	Yes	3	3	3	4	3	3	3	3	3	3	3	3	3	3	3	3	3	3	3	3
Male	Yes	5	5	5	5	5	5	5	5	5	5	5	5	5	5	5	5	5	5	5	5
Male	Yes	1	1	1	1	1	1	1	1	1	2	2	1	1	1	1	1	2	1	1	1
Femal	Yes	5	5	5	5	5	5	5	5	5	5	5	5	5	5	5	5	5	5	5	5
Femal	Yes	5	5	4	5	5	5	5	5	5	5	5	5	5	4	5	5	5	5	5	5
Femal	Yes	5	5	5	5	5	5	5	5	5	5	5	4	4	4	5	5	5	5	5	5
Femal	Yes	5	5	5	5	5	5	5	5	4	5	5	5	5	5	4	5	5	5	5	5
Femal	Yes	5	5	5	5	5	5	5	5	5	4	4	2	1	4	5	5	5	5	5	5
Femal	Yes	5	5	5	5	5	5	5	5	5	5	5	5	5	5	5	5	5	4	5	5
Femal	Yes	5	5	5	5	1	2	2	2	5	5	5	5	5	5	5	5	5	5	5	5
Femal	Yes	5	5	5	5	5	5	5	5	5	5	5	5	5	5	4	5	5	5	5	5
Femal	Yes	5	4	4	5	3	3	4	4	5	3	3	4	4	4	2	5	4	2	1	2
Femal	Yes	5	4	5	5	5	5	5	5	5	5	5	5	5	5	5	5	5	5	5	5
Femal	Yes	5	5	5	5	5	4	4	4	3	2	1	5	5	5	5	5	5	4	1	4
Femal	Yes	5	5	5	5	5	5	5	5	5	5	5	5	5	5	5	5	5	5	5	5
Femal	Yes	5	5	5	5	5	5	5	5	5	5	5	5	5	5	5	5	5	4	5	5
Femal	Yes	5	5	4	5	5	5	5	5	5	5	5	5	5	5	4	5	5	5	5	5
Femal	Yes	5	5	5	5	5	5	5	5	5	5	5	5	4	5	5	5	5	5	5	5
Femal	Yes	5	4	5	5	5	5	5	5	5	5	5	4	4	5	5	5	5	5	5	5
Femal	Yes	5	5	5	5	5	3	5	4	5	4	5	5	4	5	5	5	4	5	5	4
Femal	Yes	5	5	5	5	5	5	5	5	4	5	4	5	5	5	5	5	5	5	5	5
Femal	Yes	5	5	5	5	5	2	4	5	5	3	3	5	5	5	2	3	5	5	3	4
Femal	Yes	5	5	5	5	5	5	4	4	5	5	5	5	5	5	5	5	5	4	5	5
Femal	Yes	4	5	5	5	5	5	5	5	5	5	4	4	5	5	5	5	5	4	5	5
Femal	Yes	5	5	5	5	5	5	5	3	5	5	5	5	5	5	5	5	5	5	5	5
Femal	Yes	5	5	5	5	5	5	5	5	5	5	5	5	5	5	5	5	5	5	5	5
Femal	Yes	5	5	5	5	5	5	5	5	5	5	5	5	5	5	4	4	5	5	5	5
Femal	Yes	5	5	5	5	5	5	5	5	5	4	5	5	5	5	5	5	5	5	4	4
Femal	Yes	5	4	5	4	5	5	5	4	5	5	3	5	4	3	3	4	5	3	5	3
Femal	Yes	5	2	5	5	5	4	4	4	5	5	3	4	4	4	4	2	4	5	3	4
Femal	Yes	5	5	4	4	5	4	4	3	5	4	3	3	4	2	5	3	3	4	5	4
Femal	Yes	5	5	5	4	5	4	3	3	5	4	3	3	4	4	4	3	4	4	4	3
Femal	Yes	5	5	5	4	3	5	4	3	3	5	5	3	4	4	4	5	3	2	4	5
Femal	Yes	5	4	4	4	4	4	3	4	5	4	5	3	5	5	5	4	4	5	5	3
Femal	Yes	5	4	4	4	5	4	5	4	4	4	4	5	4	4	4	3	4	5	4	4
Femal	Yes	5	4	5	5	4	4	4	4	4	4	4	4	2	4	5	4	4	4	4	5
Femal	Yes	5	5	4	5	5	4	5	4	4	4	4	4	4	4	4	4	3	5	4	4
Femal	Yes	5	4	4	5	4	4	4	5	4	5	5	4	4	5	4	3	4	4	4	4
Male	Yes	1	1	1	1	5	5	5	5	5	5	5	1	1	1	5	5	5	1	1	5
Male	Yes	5	5	5	5	5	5	5	5	5	5	5	5	5	5	5	5	5	5	5	4
Male	Yes	5	5	5	5	5	5	5	5	5	5	5	5	5	5	5	5	5	5	4	5
Male	Yes	5	5	5	5	5	5	5	5	5	5	5	5	5	5	5	5	5	5	5	5
Male	Yes	5	5	5	5	5	5	5	5	5	4	4	4	5	4	4	4	4	4	4	4
Male	Yes	5	5	5	5	5	5	5	5	5	5	5	5	5	5	5	5	5	5	5	5
Male	Yes	5	5	5	4	5	4	4	4	4	5	5	5	5	5	5	5	5	5	4	4
Femal	Yes	5	5	5	5	4	2	4	5	5	5	5	4	5	5	5	5	2	5	5	5
Femal	Yes	5	5	5	5	5	5	5	5	5	4	3	2	3	2	1	2	1	5	5	5
Femal	Yes	4	5	5	5	5	5	5	5	5	5	5	5	5	5	5	5	5	5	5	5
Femal	Yes	5	5	5	5	5	5	5	5	5	5	5	5	5	5	5	5	5	5	5	5
Male	Yes	1	5	5	5	1	1	1	5	1	1	1	5	5	5	1	1	1	5	5	5
Male	Yes	1	1	1	1	5	5	5	5	1	1	1	5	5	5	1	1	1	5	5	5
Male	Yes	1	1	1	1	5	5	5	5	1	1	1	1	1	5	1	1	5	5	5	5
Male	Yes	1	1	1	1	5	5	5	5	1	1	1	5	5	5	1	1	1	5	5	5
Femal	Yes	5	5	5	5	5	5	5	5	5	5	5	5	5	5	5	5	5	5	5	5
Male	Yes	1	1	1	1	5	5	5	5	1	1	1	5	5	5	1	1	1	5	5	5
Male	Yes	1	1	1	1	5	5	5	5	1	1	1	5	5	5	1	1	1	5	5	5
Male	Yes	1	1	1	1	5	5	5	5	5	5	5	1	1	1	1	5	1	5	5	5
Male	Yes	1	1	1	1	5	5	5	5	1	1	1	5	5	5	1	1	1	5	5	5
Male	Yes	1	1	1	1	5	5	5	5	1	1	1	5	5	5	1	1	1	5	5	5
Male	Yes	5	5	1	1	1	1	1	1	5	5	5	1	1	1	5	5	5	1	1	5
Male	Yes	1	1	1	1	5	5	5	5	1	1	1	5	5	5	1	1	1	5	5	5
Male	Yes	1	1	1	1	5	5	5	5	1	1	1	5	5	5	1	1	1	1	1	5
Male	Yes	1	1	1	1	5	5	5	5	1	1	1	5	5	5	1	1	1	5	5	5
Male	Yes	1	1	1	1	5	5	5	5	1	1	1	5	5	5	1	1	1	5	5	5
Male	Yes	1	1	1	1	5	5	5	5	1	1	1	1	1	1	1	5	5	5	5	5
Male	Yes	1	1	1	1	5	5	5	5	1	1	1	1	1	1	5	5	5	1	5	5
Male	Yes	1	1	1	1	5	5	5	5	1	1	1	5	5	5	1	1	1	5	5	5
Male	Yes	1	1	1	1	5	5	5	5	1	1	1	1	1	1	1	1	1	5	5	5
Male	Yes	1	1	1	1	5	5	5	5	1	1	1	5	5	5	1	1	1	5	5	5
Male	Yes	1	1	1	1	5	5	5	5	1	1	1	1	1	1	1	5	5	5	5	5
Male	Yes	1	1	1	1	1	5	5	1	1	5	5	1	5	5	1	1	1	5	5	5
Male	Yes	1	1	1	1	5	5	5	5	1	1	1	5	5	5	1	1	1	5	5	5
Male	Yes	1	1	1	1	5	5	5	5	1	1	1	5	5	5	1	1	1	5	5	5
Male	Yes	1	1	1	1	5	5	5	5	1	1	1	5	5	5	1	1	1	5	5	5
Male	Yes	1	1	1	1	5	5	5	5	1	1	1	5	5	5	1	1	1	5	5	5
Male	Yes	1	5	5	5	1	1	1	1	1	5	5	1	1	1	5	5	5	1	5	5
Male	Yes	1	5	5	5	1	1	1	1	5	5	5	1	1	1	5	5	5	1	5	5
Male	Yes	1	1	1	1	5	5	5	5	1	1	1	5	5	5	1	1	5	5	5	5
Male	Yes	1	1	1	1	5	5	5	5	1	1	1	5	5	5	1	5	5	1	1	5
Male	Yes	1	1	1	1	5	5	5	5	1	1	1	5	5	5	1	5	5	1	5	5
Male	Yes	1	1	5	5	1	1	5	5	1	1	1	5	5	1	1	1	1	5	5	5
Male	Yes	1	1	1	1	5	5	5	5	1	1	1	5	5	5	1	1	1	5	5	5
Male	Yes	1	1	1	1	5	5	5	5	1	1	1	1	5	1	5	1	1	5	5	5
Femal	Yes	4	3	5	2	3	2	2	5	5	1	3	5	4	1	4	2	2	4	3	2
Femal	Yes	5	3	2	4	4	2	3	5	5	3	2	1	3	2	3	4	5	5	2	1
Male	Yes	5	5	5	5	5	5	5	5	5	5	5	5	5	5	5	5	5	5	5	5
Male	Yes	5	5	5	5	5	5	5	5	5	5	5	5	5	5	5	5	4	5	4	4
Male	Yes	5	5	5	5	5	5	5	5	5	5	5	3	4	5	4	5	5	5	5	5
Male	Yes	5	5	5	5	5	5	5	5	5	5	5	5	5	5	5	5	5	5	5	5
Male	Yes	5	5	3	5	5	4	4	5	4	5	5	4	5	4	5	4	5	5	5	5
Femal	Yes	5	3	2	4	2	5	1	2	5	2	3	5	2	3	5	1	5	1	5	2
Femal	Yes	5	3	2	5	1	5	1	2	1	5	1	5	3	2	3	5	1	1	5	1
Male	Yes	5	5	4	3	5	3	4	4	5	4	5	4	4	5	5	4	4	4	5	4
Femal	Yes	4	2	2	4	5	2	1	4	5	3	2	4	2	1	5	3	1	5	2	4
Male	Yes	5	4	4	5	4	5	4	5	4	5	5	5	4	3	4	5	4	4	5	4
Male	Yes	4	4	4	5	5	5	4	5	5	5	5	5	4	5	5	4	4	5	5	5
Male	Yes	5	5	4	5	5	4	5	4	4	5	5	5	5	5	4	5	4	5	5	4
Male	Yes	5	5	4	5	4	5	3	5	4	5	4	4	5	4	5	4	4	5	4	4
Male	Yes	5	4	5	4	4	5	4	4	4	5	4	5	4	3	5	4	5	5	4	5
Male	Yes	5	4	5	3	4	4	4	3	4	3	5	5	4	4	5	4	5	3	5	4
Male	Yes	5	5	4	3	5	5	4	3	5	3	4	5	4	5	4	5	3	5	3	4
Male	Yes	5	4	5	4	5	4	3	5	4	3	4	3	4	4	4	4	3	5	4	3
Male	Yes	5	4	4	3	4	5	3	4	4	5	3	4	5	4	5	4	4	5	4	5
Male	Yes	5	3	4	4	5	4	3	5	5	4	3	5	5	3	3	4	5	5	3	5
Male	Yes	4	3	5	2	4	3	5	3	5	5	4	5	5	4	3	4	5	5	5	5
Femal	Yes	5	5	5	5	5	5	5	5	5	5	5	5	5	5	5	2	2	5	1	1
Femal	Yes	5	5	5	5	5	5	5	5	5	5	5	5	5	5	5	5	5	5	5	5
Femal	Yes	5	5	5	5	5	5	4	5	4	5	5	5	5	5	5	5	5	4	4	5
Femal	Yes	5	5	5	5	5	5	5	5	5	5	5	5	5	5	5	4	5	5	5	4
Femal	Yes	5	5	1	1	4	5	5	5	5	5	5	5	5	5	5	5	5	5	5	5
Femal	Yes	5	5	5	5	5	5	5	5	5	5	5	5	5	5	5	5	5	5	5	5
Femal	Yes	3	4	3	5	5	5	5	5	5	5	5	5	5	5	5	5	5	5	5	5
Femal	Yes	5	5	5	5	5	5	5	5	5	5	5	5	5	5	5	5	5	4	5	5
Femal	Yes	5	5	5	5	5	5	5	5	5	5	5	5	5	5	5	5	5	5	5	5
Femal	Yes	5	5	5	5	5	5	5	5	5	5	5	5	5	5	5	5	5	5	5	5
Femal	Yes	5	5	5	5	5	5	5	5	5	5	5	5	5	5	5	5	5	5	5	5
Femal	Yes	5	5	5	5	5	5	5	5	5	5	5	5	5	5	5	5	5	5	5	5
Femal	Yes	5	5	5	5	1	5	5	5	5	5	5	5	5	5	5	5	5	5	5	5
Femal	Yes	5	5	5	5	5	5	5	5	5	5	5	5	5	5	5	5	5	5	5	5
Femal	Yes	5	5	5	5	5	5	5	5	5	5	5	5	5	5	5	5	5	5	5	5
Femal	Yes	5	5	5	5	5	5	5	5	5	5	5	5	5	5	5	5	5	5	5	5
Femal	Yes	5	5	5	5	5	5	5	5	5	5	5	5	5	5	5	5	5	5	5	5
Femal	Yes	5	5	5	5	5	5	5	5	5	5	5	5	5	5	5	5	5	5	5	5
Femal	Yes	5	5	5	5	5	5	5	5	5	5	5	5	5	5	5	5	5	5	5	5
Femal	Yes	5	5	5	5	5	5	5	5	5	5	5	5	5	5	5	5	5	5	5	5
Femal	Yes	5	5	5	5	5	5	5	5	5	5	5	5	5	5	5	5	5	5	5	5
Femal	Yes	5	5	5	5	5	5	5	5	5	5	5	5	5	5	5	5	5	4	3	5
Femal	Yes	5	4	5	5	4	3	5	3	3	4	5	4	2	5	4	5	5	5	4	5
Femal	Yes	5	4	2	5	5	4	5	5	4	5	3	5	5	4	5	5	5	5	5	5
Femal	Yes	5	5	5	4	5	5	5	5	5	5	5	5	5	5	5	5	5	4	4	5
Femal	Yes	5	3	5	4	3	2	4	2	1	4	5	3	4	5	2	5	5	5	4	5
Femal	Yes	5	4	4	5	4	5	5	4	5	4	5	4	3	5	4	4	5	4	5	5
Femal	Yes	5	4	5	4	4	5	5	5	5	5	5	5	5	5	5	5	5	5	4	5
Femal	Yes	5	5	4	5	5	5	4	5	4	5	4	5	5	5	5	5	5	5	5	5
Femal	Yes	5	3	1	1	5	1	5	4	3	4	2	3	2	4	2	2	4	3	2	2
Femal	Yes	5	5	4	5	5	5	5	5	5	5	4	4	5	5	5	5	5	5	5	5
Femal	Yes	5	5	5	4	4	5	5	5	5	5	5	4	5	5	5	5	4	5	4	5
Femal	Yes	5	3	1	4	2	3	5	2	3	3	3	1	2	2	3	3	1	1	5	3
Femal	Yes	3	3	2	4	2	3	1	4	1	2	5	5	3	5	4	2	3	1	4	1
Femal	Yes	5	3	3	3	2	2	2	4	1	3	4	5	5	2	3	2	1	1	4	1
Femal	Yes	5	3	5	4	5	3	2	1	5	3	2	5	3	3	5	5	4	5	5	5
Femal	Yes	2	4	5	5	4	2	3	5	4	5	5	5	4	5	5	4	5	5	5	3
Femal	Yes	5	4	3	1	5	4	3	5	3	4	5	5	5	2	4	5	2	5	4	3
Femal	Yes	4	5	4	4	4	5	2	3	5	3	3	5	3	4	3	3	2	3	3	3
Femal	Yes	3	3	4	1	5	5	1	2	2	1	1	2	2	2	2	3	2	1	1	1
Femal	Yes	4	5	4	4	2	5	2	4	4	3	1	5	1	2	5	4	3	2	1	2
Male	Yes	4	5	2	5	4	3	5	4	4	3	5	5	3	5	4	3	4	2	5	3
Femal	Yes	5	4	5	3	5	3	4	5	3	4	5	5	3	4	3	4	5	5	4	4
Femal	Yes	5	4	2	2	3	2	1	1	3	1	2	2	5	2	3	3	4	4	4	2
Femal	Yes	5	5	5	5	4	4	5	5	5	5	5	4	5	4	5	4	5	5	5	5
Femal	Yes	2	2	1	1	1	2	2	2	1	2	1	1	2	1	2	2	3	2	3	1
Femal	Yes	2	2	2	2	2	2	2	2	1	1	2	2	2	2	2	2	2	2	2	2
Femal	No	4	4	4	4	5	5	5	4	5	5	5	4	4	4	4	4	4	4	4	4
Femal	Yes	4	4	4	4	4	4	5	4	5	5	5	4	5	4	5	4	4	5	4	5
Femal	Yes	4	4	4	5	4	4	3	3	5	5	5	4	4	4	4	4	4	4	4	4
Femal	Yes	5	5	5	5	4	4	4	4	4	4	5	4	4	4	4	5	5	5	5	5
Femal	Yes	3	1	2	4	3	2	4	1	3	2	4	2	5	4	4	2	5	2	3	4
Femal	Yes	4	4	5	5	4	4	4	4	5	5	4	4	4	4	4	4	4	4	4	4
Femal	Yes	5	5	4	5	5	5	5	5	4	4	4	5	4	4	5	4	4	5	5	5
Femal	Yes	5	2	5	5	4	2	2	1	3	2	2	5	2	4	2	4	3	2	3	4
Femal	Yes	2	2	2	2	2	2	2	2	2	2	2	2	2	2	3	2	2	2	2	2
Femal	Yes	2	3	1	4	2	3	5	3	2	5	3	2	4	2	3	3	2	5	4	4
Femal	Yes	1	1	1	1	1	1	1	1	1	2	1	2	2	2	1	1	1	2	2	1
Femal	Yes	4	3	3	1	4	1	3	5	2	1	4	2	5	2	4	3	2	2	3	4
Femal	Yes	2	2	2	2	1	1	1	2	1	2	1	2	2	2	2	2	2	3	3	2
Femal	Yes	4	4	4	4	5	5	5	4	4	4	4	5	5	5	5	4	4	3	4	4
Femal	Yes	1	4	4	2	4	1	4	5	3	4	4	4	1	3	3	3	4	2	4	3
Femal	Yes	4	4	4	4	4	4	4	4	4	4	4	5	4	4	5	5	5	5	5	5
Femal	Yes	2	4	2	5	5	2	5	3	4	2	3	5	2	4	1	3	5	4	4	2
Femal	Yes	5	5	5	5	5	4	4	4	5	5	5	4	4	4	4	4	5	4	5	4
Femal	Yes	1	4	3	5	3	1	4	5	3	5	3	3	2	4	3	2	5	4	5	2
Femal	Yes	4	4	4	5	4	5	5	5	4	4	4	5	5	4	5	5	4	4	4	4
Femal	Yes	4	4	4	4	5	4	5	4	4	5	5	5	5	5	5	5	4	4	5	4
Femal	Yes	4	4	4	4	4	4	4	4	4	4	4	4	4	4	4	5	4	4	4	4
Male	Yes	4	4	4	5	5	4	5	3	3	5	5	4	5	3	4	5	5	5	5	4
Femal	Yes	3	4	4	2	5	2	2	5	2	5	2	4	2	4	3	5	3	1	5	4
Male	Yes	5	4	5	4	4	5	5	4	4	5	4	3	4	5	5	5	5	5	4	5
Male	Yes	5	4	5	4	4	5	5	4	4	5	4	4	5	4	3	5	5	3	5	5
Femal	Yes	3	4	5	2	2	4	2	5	4	2	5	3	5	1	4	2	3	5	2	3
Male	Yes	4	2	2	5	2	5	5	3	3	5	4	3	5	5	3	3	5	1	3	5
Male	Yes	4	4	5	5	4	5	5	5	4	5	5	3	3	3	4	5	5	4	5	5
Male	Yes	5	4	5	5	4	5	5	3	4	5	5	3	4	5	3	5	5	3	4	5
Male	Yes	5	4	5	4	5	5	4	5	4	5	5	4	5	5	4	5	5	4	5	4
Male	Yes	5	4	5	4	5	4	4	5	4	5	4	5	5	4	5	5	4	5	5	5
Male	Yes	5	4	5	4	4	5	4	5	4	5	5	3	4	5	4	5	5	5	5	5
Femal	Yes	3	4	2	3	4	3	3	2	2	5	3	2	5	4	2	2	3	3	2	4
Male	Yes	3	5	4	5	5	4	5	5	4	5	5	4	4	5	5	4	3	4	5	3
Male	Yes	4	5	5	4	4	5	5	3	5	5	3	5	4	5	3	5	5	3	5	4
Male	Yes	4	3	5	5	3	5	4	5	3	5	4	5	5	3	4	5	4	5	4	3
Femal	Yes	3	1	4	3	3	2	4	1	5	2	5	4	2	4	4	1	4	3	3	4
Male	Yes	5	3	5	5	4	3	3	5	5	3	5	5	3	5	4	5	3	5	4	4
Femal	Yes	1	4	2	4	2	4	4	4	5	3	5	1	4	3	3	2	4	3	5	4
Male	Yes	4	5	4	3	4	5	4	3	5	5	3	5	3	5	4	3	5	4	5	3
Femal	Yes	2	4	3	4	2	5	3	2	5	4	3	2	4	3	3	2	5	4	4	2
Male	Yes	4	5	3	5	3	5	3	5	5	3	5	5	4	5	3	5	3	5	4	5
Male	Yes	4	5	3	5	3	5	5	4	3	5	4	5	3	3	3	3	2	5	3	5
Male	Yes	4	5	3	5	3	2	5	4	3	5	3	5	5	5	3	5	4	3	5	3
Femal	Yes	2	4	4	2	4	2	4	2	3	4	5	4	3	4	2	4	4	1	4	4
Male	Yes	4	3	5	5	3	5	3	5	3	4	5	3	4	4	4	5	5	5	3	4
Male	Yes	4	5	3	5	4	3	3	5	5	3	5	3	5	4	5	3	5	5	4	5
Male	Yes	5	3	5	4	5	3	4	5	4	5	3	5	4	5	5	4	5	4	5	5
Male	Yes	4	5	4	3	5	5	4	5	4	2	5	5	4	5	4	5	3	4	3	5
Femal	Yes	2	4	3	2	4	3	2	4	5	1	4	2	4	2	3	4	5	2	4	4
Male	Yes	5	4	5	5	5	4	5	3	4	5	5	4	5	4	5	4	5	4	5	4
Male	Yes	5	4	5	5	4	5	5	4	5	5	4	5	4	5	4	5	5	4	3	5
Male	Yes	5	3	5	4	4	5	4	5	5	4	4	3	5	4	3	5	4	4	5	4
Male	Yes	5	3	5	5	4	5	4	5	4	5	4	4	5	5	3	5	5	4	4	5
Femal	Yes	2	4	3	4	1	3	5	4	2	4	4	2	4	5	5	3	4	2	4	3
Male	Yes	4	5	4	5	3	5	5	4	5	3	4	4	5	3	5	4	5	4	5	4
Femal	Yes	2	4	3	2	2	3	3	4	4	1	4	2	5	2	4	2	4	3	2	3
Male	Yes	5	3	5	4	4	5	4	5	5	3	4	5	5	3	5	4	5	4	5	4
Male	Yes	5	4	5	4	3	5	5	4	4	5	4	4	5	4	3	3	4	5	4	5
Male	Yes	3	5	4	5	4	5	5	3	4	4	5	5	5	4	3	5	4	4	5	4
Male	Yes	5	4	5	5	3	5	4	5	3	5	5	3	5	5	3	3	4	5	3	4
Femal	Yes	2	4	2	3	1	4	5	2	4	2	4	5	4	1	2	1	5	2	2	2
Male	Yes	4	5	3	5	3	5	5	2	4	5	4	3	5	4	4	4	5	3	4	3
Male	Yes	2	1	2	2	2	1	4	2	2	1	2	2	1	3	1	2	3	2	1	2
Femal	Yes	3	2	2	4	4	2	3	4	2	5	2	4	1	2	4	2	5	2	4	2
Femal	Yes	2	4	5	2	4	2	3	5	3	3	4	2	4	5	3	4	2	4	3	2
Male	Yes	4	5	3	5	3	5	3	5	4	5	3	5	4	4	4	3	5	4	5	3
Femal	Yes	2	4	3	2	4	5	2	4	4	1	4	4	3	5	2	4	5	3	2	4
Femal	Yes	5	5	5	5	5	5	5	5	5	5	5	5	5	5	5	5	5	5	5	5
Male	Yes	4	5	3	4	5	3	5	3	5	3	5	5	3	5	3	4	5	4	3	5
Male	Yes	4	3	5	4	5	4	5	3	4	5	4	5	3	5	4	5	3	4	5	3
Femal	Yes	2	3	1	5	1	3	4	5	3	2	5	2	4	2	5	4	2	1	4	2
Male	Yes	4	3	5	3	4	3	4	3	2	5	5	4	4	5	4	5	4	4	5	3
Male	Yes	4	3	5	5	3	5	3	5	3	5	4	4	5	5	3	5	3	2	4	5
Male	Yes	3	2	3	3	2	2	1	1	4	3	3	2	3	3	2	3	3	2	4	2
Male	Yes	4	2	5	5	3	5	5	3	4	5	4	4	3	5	3	5	5	3	3	2
Male	Yes	4	5	3	5	3	5	3	5	3	5	5	3	2	4	3	5	4	2	3	3
Femal	Yes	2	4	3	1	2	4	2	4	3	2	5	1	4	2	1	2	4	1	2	4
Male	Yes	4	2	5	2	3	4	2	3	2	2	4	2	2	2	2	2	2	3	2	3
Femal	Yes	2	4	2	4	4	1	2	4	2	4	4	2	4	3	1	5	2	3	4	2
Femal	Yes	2	4	2	1	4	2	4	2	5	3	4	2	4	4	3	2	4	3	4	3
Femal	Yes	2	4	3	1	5	2	3	2	5	2	3	2	3	5	2	4	5	1	3	4
Femal	Yes	1	4	5	2	2	4	3	2	4	2	5	2	4	2	2	2	4	1	5	4
Femal	Yes	2	4	2	5	2	4	3	4	2	5	1	3	4	5	1	4	3	2	4	3
Femal	Yes	5	5	5	4	5	4	2	5	5	5	5	5	4	5	5	5	5	5	5	5
Femal	Yes	2	4	3	5	1	4	5	1	5	2	4	3	4	3	2	3	5	2	4	5
Femal	Yes	2	4	3	2	5	2	2	4	3	2	5	4	2	4	3	4	5	4	2	4
Femal	Yes	2	4	2	4	2	2	4	1	4	2	5	2	4	2	2	4	2	2	2	4
Femal	Yes	3	3	2	4	3	1	2	5	4	2	5	2	4	2	1	5	4	2	3	2
Femal	Yes	3	2	1	4	2	3	2	4	3	4	2	1	4	5	4	2	5	1	4	3
Male	Yes	5	5	5	5	5	5	5	5	4	5	4	1	5	5	5	4	5	5	5	5
Femal	Yes	2	4	3	2	4	1	4	1	3	2	5	2	4	2	2	2	4	3	2	2
Femal	Yes	2	4	4	2	2	4	2	4	1	4	2	4	2	3	4	2	5	1	5	2
Femal	No	2	4	1	4	5	2	3	4	1	4	5	2	1	4	3	2	1	4	4	3
Femal	Yes	2	4	2	3	4	1	5	1	3	4	2	2	5	2	1	5	4	4	1	4
Male	Yes	5	5	5	5	5	5	4	4	2	5	4	5	5	5	5	5	5	5	4	5
Femal	Yes	2	4	2	3	1	4	2	1	4	4	2	3	2	5	2	4	5	3	2	4
Male	Yes	5	5	5	4	5	5	5	5	4	5	3	5	5	5	5	4	5	5	5	5
Femal	Yes	2	4	2	4	2	1	2	5	3	1	4	1	4	2	5	4	1	2	4	3
Male	Yes	5	5	5	5	2	4	5	4	5	5	5	5	5	4	5	5	5	5	5	5
Male	Yes	5	5	5	5	2	4	4	5	5	5	5	5	5	5	5	4	5	5	5	5
Femal	Yes	2	4	1	4	4	2	1	5	2	1	5	3	2	4	4	3	2	4	1	4
Male	Yes	5	5	5	5	1	5	5	5	5	4	4	5	5	5	5	5	5	5	5	5
Femal	Yes	4	2	3	5	2	5	2	5	1	4	2	3	4	5	1	4	3	1	3	5
Male	Yes	5	5	5	5	5	5	5	5	2	4	5	5	4	5	5	5	5	5	5	4
Femal	Yes	3	5	2	5	4	1	2	4	3	2	5	4	1	4	4	5	2	4	3	3
Male	Yes	5	5	5	5	2	4	4	5	5	5	5	5	4	5	5	5	5	5	5	5
Femal	Yes	2	4	3	2	4	3	2	5	4	1	4	3	1	4	2	4	4	2	3	5
Male	Yes	5	5	5	5	5	4	2	5	4	5	5	4	5	5	5	5	5	4	5	5
Male	Yes	5	5	5	5	5	5	4	4	2	5	5	4	5	5	5	5	5	5	4	5
Femal	Yes	2	4	4	2	2	4	2	5	4	2	5	2	2	5	1	4	2	3	4	5
Male	Yes	5	5	5	2	5	4	5	4	5	5	5	5	5	4	5	5	5	5	5	5
Femal	Yes	4	1	4	1	5	3	5	5	4	1	5	3	4	2	2	4	4	4	2	1
Male	Yes	5	5	5	5	5	4	4	5	2	5	5	5	4	5	5	5	5	4	5	5
Femal	Yes	2	4	3	4	1	4	2	4	3	4	4	1	4	2	2	4	4	1	3	4
Male	Yes	5	5	5	5	2	4	4	5	4	5	5	5	5	5	5	5	5	5	5	5
Femal	Yes	2	4	1	5	1	4	4	2	2	5	2	3	2	5	1	3	4	4	3	2
Male	Yes	5	5	5	5	4	5	5	5	2	4	4	5	5	5	5	5	5	5	5	5
Femal	Yes	5	3	2	4	5	2	3	1	4	2	5	2	4	2	2	3	4	1	5	5
Male	Yes	5	5	5	5	4	4	5	5	5	5	5	5	5	4	5	5	5	4	4	5
Femal	Yes	2	4	2	5	3	5	2	4	4	3	4	3	2	4	1	4	2	1	2	4
Male	Yes	5	5	5	5	4	5	4	5	2	5	5	4	5	5	5	5	5	5	5	5
Male	Yes	5	5	5	5	4	5	5	4	5	5	5	2	5	4	5	5	5	5	5	5
Male	Yes	5	5	5	5	4	2	4	5	4	5	5	5	5	5	5	5	5	5	5	5
Male	Yes	5	5	5	5	4	4	2	5	5	5	5	5	5	5	5	5	5	5	5	5
Male	Yes	5	5	5	5	4	4	2	5	5	5	5	5	4	5	5	5	5	5	5	5
Male	Yes	5	5	5	5	5	4	4	4	5	2	5	5	5	5	5	5	5	5	5	5
Male	Yes	5	5	5	5	5	4	4	5	4	2	5	5	5	5	5	4	5	5	5	5
Male	Yes	5	5	5	5	4	4	5	5	2	5	5	5	5	4	5	5	5	5	5	5
Femal	Yes	5	5	5	5	5	5	5	5	5	5	5	5	5	5	5	5	5	5	5	5
Male	Yes	5	5	5	5	2	4	4	4	5	5	5	5	5	5	5	5	5	5	5	5
Femal	Yes	5	5	5	5	5	5	4	5	5	4	5	5	4	5	5	5	4	5	5	4
Male	Yes	5	5	5	5	5	5	4	5	2	4	4	5	5	5	5	5	5	5	5	5
Femal	Yes	5	5	5	5	5	4	4	4	5	5	5	5	5	5	5	5	4	5	5	5
Male	Yes	5	5	5	5	5	5	4	4	5	5	4	2	5	4	5	5	5	4	5	5
Femal	Yes	5	5	5	5	5	5	5	5	5	5	5	5	5	5	5	5	5	5	5	5
Male	Yes	5	5	5	5	5	4	5	4	5	4	4	5	5	2	4	5	5	5	5	5
Femal	Yes	5	5	5	5	5	5	5	5	5	5	5	5	5	5	5	5	5	5	5	5
Femal	Yes	5	5	5	5	5	5	5	5	5	5	5	5	5	5	5	5	4	5	5	5
Male	Yes	5	5	5	5	5	5	5	5	5	5	5	5	5	5	3	5	5	5	5	5
Male	Yes	5	5	5	5	5	4	2	5	5	4	4	5	5	5	4	5	5	5	5	5
Femal	Yes	5	5	4	4	5	5	5	4	5	5	5	5	4	5	5	5	5	5	5	5
Male	Yes	5	5	5	5	5	5	5	5	5	5	5	5	5	5	4	5	5	5	5	5
Femal	Yes	5	5	4	5	5	5	5	5	5	5	5	5	5	4	5	4	5	5	5	4
Male	Yes	5	5	5	5	5	5	4	5	5	4	4	5	2	5	5	5	5	4	5	5
Femal	Yes	5	4	5	5	5	5	5	5	4	5	5	5	5	5	5	5	5	5	5	4
Male	Yes	5	5	5	5	5	5	5	5	5	5	5	5	5	5	5	5	5	5	5	5
Femal	Yes	5	5	5	5	5	5	4	5	5	5	4	5	5	4	5	5	5	5	5	5
Male	Yes	5	5	5	5	4	4	2	5	5	4	5	5	5	5	5	4	5	5	5	5
Femal	Yes	5	5	4	5	5	5	5	4	5	5	4	5	5	4	5	5	4	5	5	4
Femal	Yes	5	4	5	5	5	5	5	5	5	5	5	4	5	5	5	5	5	5	5	5
Male	Yes	5	5	5	5	4	5	4	5	2	5	5	5	5	4	5	5	5	4	5	5
Femal	Yes	5	5	5	5	5	5	5	5	5	4	5	5	5	4	5	5	4	5	5	4
Femal	Yes	5	5	5	4	5	5	4	4	5	5	5	5	5	4	5	5	4	5	5	4
Male	Yes	5	5	5	5	4	5	5	5	4	2	5	5	5	5	5	5	5	4	5	5
Femal	Yes	5	5	4	5	5	5	4	4	5	5	4	5	5	4	5	4	4	5	4	5
Femal	Yes	5	5	4	5	5	4	5	5	5	5	5	5	5	4	5	5	5	5	5	5
Femal	Yes	5	5	5	5	4	5	5	4	4	5	5	5	5	5	5	5	5	5	4	5
Femal	Yes	5	5	5	5	5	5	5	5	5	5	5	5	4	5	5	4	5	5	5	5
Femal	Yes	5	5	5	4	5	5	4	5	5	5	5	4	5	5	5	5	5	5	5	5
Femal	Yes	5	5	4	5	5	5	4	5	5	5	5	5	4	5	5	5	5	5	4	5
Male	Yes	5	5	5	5	4	2	5	5	5	5	4	4	5	5	5	5	5	5	5	5
Femal	Yes	5	5	4	5	5	4	5	5	5	5	4	5	5	4	5	5	4	5	5	5
Male	Yes	5	5	5	5	5	4	2	5	5	4	4	5	5	5	5	5	5	5	5	5
Femal	Yes	5	5	5	5	5	5	5	5	5	4	5	5	5	5	5	5	5	5	5	5
Male	Yes	5	5	5	4	5	5	5	5	2	5	5	4	5	5	5	5	5	4	5	5
Femal	Yes	5	5	5	5	5	4	5	5	5	5	5	5	5	5	5	5	5	5	5	5
Male	Yes	5	5	5	5	5	4	4	5	5	5	5	5	2	5	5	5	5	5	5	5
Femal	Yes	5	5	5	5	5	5	5	5	5	5	5	5	4	5	5	5	5	5	5	5
Male	Yes	5	5	5	5	4	4	2	5	5	5	5	5	4	5	5	5	5	5	5	5
Femal	Yes	5	5	5	5	5	5	5	5	5	5	5	5	5	5	5	5	5	5	5	5
Femal	Yes	5	5	5	5	5	5	5	5	5	5	5	5	5	5	5	5	5	5	5	5
Male	Yes	5	5	5	5	4	4	2	5	5	5	5	5	5	5	4	5	5	5	5	5
Femal	Yes	5	5	5	5	5	5	5	5	5	5	4	5	5	5	5	5	5	5	5	5
Male	Yes	5	5	5	5	2	4	4	4	5	5	5	5	5	5	5	5	5	5	5	5
Femal	Yes	5	5	5	5	5	5	5	5	5	5	5	5	5	5	5	5	5	5	5	5
Femal	Yes	5	5	5	4	5	5	5	5	5	5	5	5	4	4	5	4	5	5	5	5
Male	Yes	5	5	5	5	2	5	4	4	4	5	5	5	5	5	5	5	5	4	5	5
Femal	Yes	5	5	5	5	5	5	4	5	5	5	5	5	5	5	5	5	4	5	5	5
Male	Yes	5	5	5	5	4	4	2	4	5	5	5	5	4	5	5	5	5	5	5	5
Femal	Yes	5	5	5	5	5	5	5	5	5	5	5	5	5	5	5	5	5	5	5	5
Femal	Yes	5	5	5	5	5	5	5	5	5	5	5	5	5	5	5	5	5	5	5	5
Male	Yes	5	5	5	5	4	4	2	5	5	5	5	5	5	5	5	5	5	5	5	5
Male	Yes	5	5	5	5	2	4	4	4	5	5	5	5	5	5	5	5	5	5	5	5
Male	Yes	5	5	5	5	5	4	5	5	2	5	5	5	5	4	5	4	5	5	5	5
Male	Yes	5	5	5	5	4	4	3	5	5	5	4	5	4	5	5	5	5	5	5	4
Male	Yes	5	5	5	5	4	5	2	5	4	4	5	5	5	5	5	5	5	5	5	5
Male	Yes	5	5	5	5	4	4	4	2	5	5	5	5	5	5	5	5	5	5	4	5
Male	Yes	5	5	5	5	4	4	2	5	5	5	5	5	5	5	5	4	5	5	5	5
Male	Yes	5	5	5	5	5	4	4	5	4	2	5	4	5	4	5	5	5	5	5	5
Male	Yes	5	5	5	5	2	5	5	5	4	4	4	5	5	5	5	5	5	5	5	5
Male	Yes	5	5	5	5	5	4	4	4	2	5	5	5	5	5	5	5	5	5	5	5
Male	Yes	5	5	5	5	5	4	4	2	5	5	5	5	5	5	5	5	5	5	5	4
Male	Yes	5	5	5	4	2	4	5	5	5	5	5	5	5	4	5	5	5	5	5	4
Male	Yes	5	5	5	5	2	4	5	4	4	5	5	5	5	5	5	5	5	5	5	5
Male	No	1	1	1	1	1	1	1	2	3	2	3	3	1	3	1	3	3	1	1	2
Male	No	3	3	2	2	1	3	2	2	1	1	2	1	1	3	2	2	2	2	2	2
Male	No	2	2	2	1	4	2	2	3	1	1	1	1	1	1	1	1	1	1	1	1
Male	No	1	1	1	1	1	1	1	1	1	1	1	1	1	1	1	1	1	1	1	1
Male	No	1	1	1	1	1	1	1	1	2	1	2	4	2	2	1	2	1	1	2	1
Male	No	2	2	2	2	2	2	1	2	1	2	1	5	2	2	1	2	2	1	1	1
Male	No	2	2	3	2	2	2	2	2	1	2	2	1	2	2	2	2	2	2	2	2
Male	No	1	1	1	2	2	2	2	2	2	2	2	2	2	2	1	2	2	1	2	2
Male	No	1	1	1	1	2	2	2	2	1	2	2	1	2	2	1	2	2	1	2	2
Male	No	2	2	2	2	1	2	2	1	2	2	2	1	2	2	1	1	1	2	2	2
Male	No	1	1	2	2	4	4	3	2	2	2	2	2	2	2	1	2	2	1	2	1
Male	No	3	2	2	2	1	1	1	1	1	1	1	2	3	2	1	2	1	2	3	2
Male	No	1	2	2	1	1	2	1	1	1	2	1	1	2	1	2	1	1	2	2	2
Femal	Yes	5	5	5	3	5	5	5	5	5	5	5	5	5	5	5	5	4	5	5	5
Femal	Yes	5	5	5	5	5	5	5	5	5	4	5	4	5	5	5	5	5	5	5	4
Femal	Yes	5	5	5	5	5	4	5	5	5	5	5	4	5	5	5	5	5	5	5	5
Femal	Yes	5	5	5	5	4	5	5	5	5	5	5	5	5	5	4	5	5	5	5	5
Femal	Yes	5	5	5	5	4	5	5	5	5	5	5	5	5	5	5	5	5	5	5	4
Femal	No	1	2	3	3	3	2	3	4	2	5	3	2	5	3	2	3	3	3	1	3
Femal	No	1	3	1	3	2	3	2	3	2	5	2	2	5	3	2	5	3	1	3	3
Femal	No	1	2	3	3	2	2	1	1	2	5	3	2	5	4	1	5	3	2	1	1
Femal	No	1	3	2	2	3	1	2	2	2	5	4	2	2	2	1	1	4	1	3	3
Femal	No	1	2	3	2	2	3	2	2	1	2	3	2	5	2	2	5	3	2	2	1
Femal	No	2	1	2	2	2	2	3	2	2	5	3	2	5	2	2	5	3	3	2	2
Femal	No	2	1	2	2	2	2	2	2	2	5	3	2	5	3	2	5	3	2	3	3
Femal	No	1	2	3	2	2	3	3	3	2	2	3	2	5	3	1	5	2	2	3	2
Femal	No	1	2	3	3	2	2	2	2	2	5	2	2	5	3	1	2	3	1	3	3
Femal	No	2	3	2	4	2	2	3	3	3	5	3	2	5	2	2	5	3	1	3	1
Femal	No	1	1	2	2	2	2	1	2	3	5	4	1	5	3	2	3	2	3	2	2
Femal	No	2	3	3	3	3	2	2	3	4	5	3	3	5	2	2	5	2	2	2	2
Femal	No	3	2	2	2	1	4	3	3	2	5	4	2	5	3	2	5	3	2	2	2
Femal	No	2	2	2	2	2	1	1	2	1	5	2	2	5	1	1	5	3	2	2	2
Femal	No	1	1	1	2	2	3	3	2	2	5	3	2	5	3	2	5	3	2	5	2
Femal	No	2	2	2	2	2	3	2	2	1	5	2	2	5	2	2	5	3	1	2	2
Femal	No	3	2	2	2	2	2	2	3	2	5	3	2	5	3	2	5	2	2	2	1
Femal	No	1	3	1	1	2	1	3	2	1	3	3	2	3	2	1	5	3	2	3	2
Femal	No	3	1	3	3	2	3	3	3	2	2	3	1	4	3	1	5	2	2	2	2
Femal	No	1	2	3	3	3	1	2	2	2	5	2	2	5	4	1	3	3	2	2	1
Femal	No	2	2	2	2	2	3	2	3	3	3	3	2	5	3	2	4	3	1	2	2
Femal	No	1	3	3	2	1	3	2	3	3	5	3	2	5	4	1	2	2	2	2	2
Femal	No	2	3	2	2	1	2	4	2	2	5	2	1	5	3	2	2	3	2	3	1
Femal	No	1	1	2	3	2	2	3	2	2	4	3	1	5	3	1	1	3	2	3	3
Femal	No	1	3	2	3	2	2	1	2	1	5	2	2	5	3	2	1	1	1	2	2
Femal	No	2	2	2	1	1	2	1	2	2	5	2	1	5	3	2	4	1	1	1	2
Femal	No	1	3	3	2	2	1	3	2	2	5	3	3	5	4	1	5	2	1	2	2
Femal	No	2	2	2	3	2	3	3	4	2	5	2	1	5	3	2	3	3	3	3	4
Femal	No	2	3	1	2	3	1	1	2	2	5	2	2	5	4	2	5	2	1	4	2
Femal	No	2	2	1	2	1	2	3	2	3	5	4	1	5	2	2	3	2	2	2	2
Femal	No	1	3	2	1	3	2	4	1	2	4	3	2	5	2	3	5	2	2	2	1
Femal	Yes	5	5	4	5	4	5	4	5	4	3	5	4	5	3	4	3	5	4	4	5
Femal	Yes	4	5	4	3	4	5	3	5	3	5	3	3	5	4	3	5	4	4	5	4
Femal	Yes	5	5	5	5	5	5	5	5	4	4	3	4	5	4	3	5	5	4	5	4
Femal	Yes	4	5	3	5	4	5	3	5	3	5	3	3	5	4	3	5	3	5	3	5
Femal	Yes	5	4	5	4	5	4	5	3	3	5	3	4	5	3	3	5	2	5	4	3
Femal	Yes	3	5	3	5	2	5	3	5	5	3	5	3	5	4	5	3	5	4	5	3
Femal	Yes	4	5	3	5	4	5	3	5	3	5	4	5	4	5	5	3	5	4	5	3
Femal	Yes	5	4	5	4	4	5	4	5	4	5	4	5	4	5	4	5	3	5	4	3
Femal	Yes	4	5	3	5	5	3	5	5	5	3	5	3	5	4	5	3	5	3	5	4
Femal	Yes	5	4	5	4	4	5	3	5	5	3	5	5	3	5	4	5	3	4	3	5
Femal	Yes	5	5	5	5	5	5	5	5	5	5	5	5	5	5	5	5	5	5	5	5
Femal	Yes	5	5	5	5	5	5	5	5	5	5	5	5	5	5	5	5	5	5	5	5
Femal	Yes	5	5	5	5	5	5	5	5	5	5	5	5	5	5	5	5	5	5	5	5
Femal	Yes	5	3	5	4	5	4	4	5	5	3	5	5	3	5	4	5	4	5	5	4
Femal	Yes	5	5	5	5	5	5	5	5	5	5	5	5	5	5	5	5	5	5	5	5
Femal	Yes	5	5	5	5	5	5	5	5	5	5	5	5	5	5	5	5	5	5	5	5
Femal	Yes	5	4	5	3	5	4	5	3	5	3	5	5	5	4	4	5	3	5	3	5
Femal	Yes	5	5	5	5	5	5	5	5	5	5	5	5	5	5	5	5	5	5	5	5
Femal	Yes	5	3	5	4	5	4	4	5	5	3	5	4	5	4	4	5	3	5	3	5
Femal	Yes	5	4	5	3	5	3	5	3	4	5	3	5	4	5	4	5	3	5	3	5
Femal	Yes	5	4	5	5	4	5	3	5	4	5	4	3	5	4	4	5	3	5	4	5
Male	Yes	5	5	5	5	5	5	5	5	5	5	5	5	5	5	5	5	5	5	5	5
Male	Yes	5	5	5	5	5	5	5	5	5	5	5	5	5	5	4	5	4	5	4	4
Femal	Yes	5	4	5	3	5	3	5	4	4	5	3	5	3	5	3	5	2	3	4	4
Femal	Yes	5	3	5	3	3	5	5	4	5	5	4	3	5	4	5	4	2	5	4	5
Male	Yes	4	3	3	3	4	3	5	4	4	3	4	5	4	4	4	3	4	4	4	4
Femal	Yes	5	4	3	5	3	5	3	5	2	5	4	4	5	3	4	5	3	5	3	5
Femal	Yes	5	5	5	3	5	5	4	5	5	5	5	5	5	5	5	5	5	5	5	5
Femal	Yes	5	5	5	5	5	5	5	5	5	5	5	5	5	5	5	5	5	5	5	5
Femal	Yes	3	4	5	3	5	5	5	4	3	5	3	4	4	3	3	5	3	4	1	1
Femal	Yes	5	4	5	4	4	4	4	5	3	5	3	3	5	5	3	5	3	2	5	4
Femal	Yes	4	4	4	3	3	3	5	4	3	3	4	2	5	3	3	3	5	2	5	3
Femal	Yes	4	3	5	5	2	4	4	3	5	5	4	5	4	5	4	5	4	3	2	5
Femal	Yes	5	4	5	4	4	5	5	4	5	4	5	4	5	5	4	5	5	4	5	5
Femal	Yes	4	4	5	4	3	3	3	4	4	3	3	2	5	2	3	5	2	3	5	2
Femal	Yes	4	5	4	5	3	5	5	4	4	5	5	4	5	5	3	5	5	5	4	5
Femal	Yes	5	4	5	4	5	4	4	5	5	5	5	4	5	4	5	4	4	4	5	4
Femal	Yes	1	2	1	2	1	1	1	1	2	2	2	1	2	2	2	2	2	2	2	2
Femal	Yes	4	5	5	4	5	4	5	5	5	4	5	4	5	4	5	4	4	4	5	5
Femal	Yes	4	5	5	4	4	5	5	4	5	4	5	4	4	5	5	4	5	4	5	5
Femal	Yes	4	5	4	5	5	4	4	4	5	4	4	5	4	4	4	5	5	4	5	5
Femal	Yes	5	4	5	4	5	5	5	5	4	5	5	4	4	4	4	5	4	5	5	5
Femal	Yes	5	4	5	4	4	4	5	5	5	5	5	4	4	5	5	4	5	4	4	5
Femal	Yes	5	3	5	5	3	5	3	5	4	5	4	3	5	5	4	5	3	4	5	4
Femal	Yes	4	5	4	5	5	4	5	5	4	5	4	4	5	5	5	4	4	4	5	5
Femal	Yes	2	2	2	2	2	2	2	2	2	2	2	2	2	2	2	2	2	2	2	2
Femal	Yes	5	4	5	4	4	5	3	5	4	5	3	4	5	4	4	5	4	4	5	4
Femal	Yes	5	4	5	4	4	5	4	4	5	5	4	4	5	4	4	5	5	5	4	5
Femal	Yes	5	4	5	4	4	5	4	5	5	4	4	5	5	4	4	5	4	4	5	5
Femal	Yes	5	4	5	4	3	5	4	5	3	5	4	4	5	4	4	5	3	5	4	5
Femal	Yes	2	2	2	2	2	2	2	2	1	2	2	2	2	2	2	2	2	1	2	2
Femal	Yes	5	4	5	4	5	4	5	3	4	5	2	4	5	3	5	3	5	3	5	4
Femal	Yes	2	2	2	2	2	2	2	2	2	2	2	2	2	2	2	2	2	1	2	2
Femal	Yes	5	4	5	3	4	5	3	5	2	5	4	3	5	4	4	5	3	4	5	3
Femal	Yes	4	5	3	5	3	5	4	5	3	5	4	4	5	4	3	5	4	4	5	4
Femal	Yes	4	5	4	4	4	4	4	4	4	4	4	4	4	4	4	4	4	4	5	4
Femal	Yes	4	5	4	3	5	5	4	5	4	5	4	2	5	5	4	4	5	4	5	4
Femal	Yes	4	5	3	5	4	5	4	5	4	5	3	5	5	2	5	4	5	4	5	3
Femal	Yes	5	5	3	4	5	5	4	5	4	5	4	4	5	3	5	5	4	4	5	4
Femal	Yes	4	4	4	4	4	4	4	4	4	4	4	4	4	4	4	4	4	5	4	4
Femal	Yes	5	4	5	3	5	3	5	3	5	5	3	5	4	5	3	5	3	4	5	2
Femal	Yes	5	4	5	3	4	5	3	5	3	5	3	3	5	4	4	5	4	3	5	2
Femal	Yes	4	4	4	4	4	5	4	4	5	4	4	4	4	4	5	4	4	5	4	4
Femal	Yes	4	5	3	5	5	3	5	5	4	5	3	4	5	4	3	5	4	5	4	5
Femal	Yes	4	5	3	5	4	5	3	5	4	5	4	4	5	3	3	5	3	4	5	4
Femal	Yes	4	4	4	4	5	5	4	4	5	4	4	4	4	4	5	4	4	5	4	4
Femal	Yes	4	4	5	5	5	5	4	5	4	4	4	5	5	5	4	4	4	4	4	4
Male	No	5	5	5	5	5	5	5	5	5	5	5	5	5	5	5	5	5	5	5	5
Male	No	5	5	5	5	5	5	5	5	5	5	5	5	5	5	5	5	5	5	5	5
Male	No	5	5	5	5	5	5	5	5	5	5	5	5	5	5	5	5	5	5	5	5
Male	No	5	5	5	5	5	5	5	5	5	5	5	5	5	5	5	5	5	5	5	5
Male	No	5	5	5	5	5	5	5	5	5	5	5	5	5	5	5	5	5	5	5	5
Male	No	5	5	5	5	5	5	5	5	5	5	5	5	5	5	5	5	5	5	5	5
Male	No	5	5	5	5	5	5	5	5	5	5	5	5	5	5	5	5	5	5	5	5
Male	No	5	5	5	5	5	5	5	5	5	5	5	5	5	5	5	5	5	5	5	5
Male	No	5	5	5	5	5	5	5	5	5	5	5	5	5	5	5	5	5	5	5	5
Male	No	5	5	5	5	5	5	5	5	5	5	5	5	5	5	5	5	5	5	5	5
Male	No	5	5	5	5	5	5	5	5	5	5	5	5	5	5	5	5	5	5	5	5
Male	No	5	5	5	5	5	5	5	5	5	5	5	5	5	5	5	5	5	5	5	5
Male	Yes	5	5	5	5	5	5	5	5	5	5	5	5	5	5	5	5	5	5	5	5
Male	No	5	5	5	5	5	5	5	5	5	5	5	5	5	5	5	5	5	5	5	5
Male	No	5	5	5	5	5	5	5	5	5	5	5	5	5	5	5	5	5	5	5	5
Male	No	5	5	5	5	5	5	5	5	5	5	5	5	5	5	5	5	5	5	5	5
Male	No	5	5	5	5	5	5	5	5	5	5	5	5	5	5	5	5	5	5	5	5
Male	No	5	5	5	5	5	5	5	5	5	5	5	5	5	5	5	5	5	5	5	5
Male	No	5	5	5	5	5	5	5	5	5	5	5	5	5	5	5	5	5	5	5	5
Male	No	5	5	5	5	5	5	5	5	5	5	5	5	5	5	5	5	5	5	5	5
Male	No	5	5	5	5	5	5	5	5	5	5	5	5	5	5	5	5	5	5	5	5
Male	No	5	5	5	5	5	5	5	5	5	5	5	5	5	5	5	5	5	5	5	5
Male	No	5	5	5	5	5	5	5	5	5	5	5	5	5	5	5	5	5	5	5	5
Male	No	5	5	5	5	5	5	5	5	5	5	5	5	5	5	5	5	5	5	5	5
Male	No	5	5	5	5	5	5	5	5	5	5	5	5	5	5	5	5	5	5	5	5
Male	No	5	5	5	5	5	5	5	5	5	5	5	5	5	5	5	5	5	5	5	5
Male	No	5	5	5	5	5	5	5	5	5	5	5	5	5	5	5	5	5	5	5	5
Male	No	5	5	5	5	5	5	5	5	5	5	5	5	5	5	5	5	5	5	5	5
Male	No	5	5	5	5	5	5	5	5	5	5	5	5	5	5	5	5	5	5	5	5
Male	No	5	5	5	5	5	5	5	5	5	5	5	5	5	5	5	5	5	5	5	5
Male	No	5	5	5	5	5	5	5	5	5	5	5	5	5	5	5	5	5	5	5	5
Male	No	5	5	5	5	5	5	5	5	5	5	5	5	5	5	5	5	5	5	5	5
Male	No	5	5	5	5	5	5	5	5	5	5	5	5	5	5	5	5	5	5	5	5
Male	No	5	5	5	5	5	5	5	5	5	5	5	5	5	5	5	5	5	5	5	5
Male	No	5	5	5	5	5	5	5	5	5	5	5	5	5	5	5	5	5	5	5	5
Male	No	5	5	5	5	5	5	5	5	5	5	5	5	5	5	5	5	5	5	5	5
Male	No	5	5	5	5	5	5	5	5	5	5	5	5	5	5	5	5	5	5	5	5
Male	Yes	5	5	5	5	5	5	5	4	4	5	5	5	4	5	5	5	5	4	4	4
Male	Yes	4	5	5	4	4	4	4	4	4	5	5	5	5	5	5	5	5	5	5	5
Male	Yes	5	5	5	4	3	5	5	4	4	4	5	5	5	5	4	5	5	5	5	4
Male	Yes	4	5	5	5	4	5	5	5	4	5	4	5	5	4	4	5	4	4	5	4
Male	Yes	5	4	4	5	5	4	4	5	4	5	4	5	4	4	4	5	5	5	4	5
Male	Yes	3	5	5	5	5	5	5	5	4	4	5	5	3	5	4	4	5	5	5	5
Male	Yes	5	5	5	4	5	5	5	5	4	5	5	4	4	5	4	4	4	4	5	5
Male	Yes	5	4	5	5	4	5	5	5	3	4	5	5	4	4	4	4	5	4	5	5
Male	Yes	4	5	5	5	4	5	5	5	5	4	5	5	5	5	5	5	5	5	4	5
Femal	Yes	5	5	5	5	5	5	5	5	5	5	5	5	5	5	5	5	5	5	5	5
Femal	Yes	3	3	3	3	3	3	3	3	3	3	3	3	3	3	3	3	3	3	3	3
Male	No	5	5	5	5	5	5	5	5	5	5	5	5	5	5	5	5	5	5	5	5
Male	No	5	5	5	5	5	5	5	5	5	5	5	5	5	5	5	5	5	5	5	5
Male	No	5	5	5	5	5	5	5	5	5	5	5	5	5	5	5	5	5	5	5	5
Male	No	5	5	5	5	5	5	5	5	5	5	5	5	5	5	5	5	5	5	5	5
Male	No	5	5	5	5	5	5	5	5	5	5	5	5	5	5	5	5	5	5	5	5
Male	No	5	5	5	5	5	5	5	5	5	5	5	5	5	5	5	5	5	5	5	5
Male	No	5	5	5	5	5	5	5	5	5	5	5	5	5	5	5	5	5	5	5	5
Male	No	5	5	5	5	5	5	5	5	5	5	5	5	5	5	5	5	5	5	5	5
Male	No	5	5	5	5	5	5	5	5	5	5	5	5	5	5	5	5	5	5	5	5
Male	No	5	5	5	5	5	5	5	5	5	5	5	5	5	5	5	5	5	5	5	5
Male	No	5	5	5	5	5	5	5	5	5	5	5	5	5	5	5	5	5	5	5	5
Male	No	5	5	5	5	5	5	5	5	5	5	5	5	5	5	5	5	5	5	5	5
Male	No	5	5	5	5	5	5	5	5	5	5	5	5	5	5	5	5	5	5	5	5
Male	No	5	5	5	5	5	5	5	5	5	5	5	5	5	5	5	5	5	5	5	5
Male	No	5	5	5	5	5	5	5	5	5	5	5	5	5	5	5	5	5	5	5	5
Male	No	5	5	5	5	5	5	5	5	5	5	5	5	5	5	5	5	5	5	5	5
Male	No	5	5	5	5	5	5	5	5	5	5	5	5	5	5	5	5	5	5	5	5
Male	No	5	5	5	5	5	5	5	5	5	5	5	5	5	5	5	5	5	5	5	5
Male	No	5	5	5	5	5	5	5	5	5	5	5	5	5	5	5	5	5	5	5	5
Male	No	5	5	5	5	5	5	5	5	5	5	5	5	5	5	5	5	5	5	5	5
Male	No	5	5	5	5	5	5	5	5	5	5	5	5	5	5	5	5	5	5	5	5
Male	No	5	5	5	5	5	5	5	5	5	5	5	5	5	5	5	5	5	5	5	5
Male	No	5	5	5	5	5	5	5	5	5	5	5	5	5	5	5	5	5	5	5	5
Male	No	5	5	5	5	5	5	5	5	5	5	5	5	5	5	5	5	5	5	5	5
Male	No	5	5	5	5	5	5	5	5	5	5	5	5	5	5	5	5	5	5	5	5
Femal	Yes	5	5	5	5	5	5	5	5	5	5	5	5	5	5	5	5	5	5	5	5
Femal	Yes	1	1	1	1	1	1	1	1	2	3	3	2	3	2	1	2	3	3	2	1
